# Supplementary material for: A new species of the genus Capoeta Valenciennes, 1842 from the Caspian Sea basin in Iran (Teleostei, Cyprinidae)
Source: Zookeys. 2017 Jul 5;(682):137–55. doi: 10.3897/zookeys.682.12670 (PMC5523162; doi:10.3897/zookeys.682.12670)
Supplement: XML Treatment for Capoeta razii [file zookeys.682.12670-treatment1.xml]

<!DOCTYPE tp:taxon-treatment
  PUBLIC "-//TaxonX//DTD Taxonomic Treatment Publishing DTD v0 20100105//EN" "tax-treatment-NSO.dtd">
<tp:taxon-treatment xmlns:tp="http://www.plazi.org/taxpub"><tp:treatment-meta><kwd-group><label>Taxon classification</label><kwd><named-content xmlns:xlink="http://www.w3.org/1999/xlink" content-type="kingdom">Animalia</named-content></kwd><kwd><named-content xmlns:xlink="http://www.w3.org/1999/xlink" content-type="order">Cypriniformes</named-content></kwd><kwd><named-content xmlns:xlink="http://www.w3.org/1999/xlink" content-type="family">Cyprinidae</named-content></kwd></kwd-group><mixed-citation publication-type="journal"><person-group><name><surname>Jouladeh-Roudbar</surname><given-names>Arash</given-names></name><name><surname>Eagderi</surname><given-names>Soheil</given-names></name><name><surname>Ghanavi</surname><given-names>Hamid Reza</given-names></name><name><surname>Doadrio</surname><given-names>Ignacio</given-names></name></person-group><article-title>A new species of the genus <italic><tp:taxon-name><tp:taxon-name-part taxon-name-part-type="genus" reg="Capoeta">Capoeta</tp:taxon-name-part></tp:taxon-name></italic> Valenciennes, 1842 from the Caspian Sea basin in Iran (<tp:taxon-name><tp:taxon-name-part taxon-name-part-type="subclass">Teleostei</tp:taxon-name-part></tp:taxon-name>, <tp:taxon-name><tp:taxon-name-part taxon-name-part-type="family">Cyprinidae</tp:taxon-name-part></tp:taxon-name>)</article-title><source>Zookeys</source><day>5</day><month>7</month><year>2017</year><volume>2017</volume><issue>682</issue><fpage>137</fpage><lpage>155</lpage><pub-id pub-id-type="doi">10.3897/zookeys.682.12670</pub-id></mixed-citation></tp:treatment-meta><tp:nomenclature><tp:taxon-name>
            <tp:taxon-name-part taxon-name-part-type="genus" reg="Capoeta">Capoeta</tp:taxon-name-part>
            <tp:taxon-name-part taxon-name-part-type="species" reg="razii">razii</tp:taxon-name-part>
            <object-id xmlns:xlink="http://www.w3.org/1999/xlink" content-type="zoobank" xlink:type="simple">http://zoobank.org/948BD913-A0DF-4371-97F6-B707CE56CFD6</object-id>
          </tp:taxon-name><tp:taxon-authority/><tp:taxon-status xmlns:xlink="http://www.w3.org/1999/xlink" xlink:type="simple">sp. n.</tp:taxon-status><xref ref-type="fig" rid="F4">Figures 4</xref><xref ref-type="fig" rid="F5">, 5</xref><xref ref-type="fig" rid="F6">, 6</xref><xref ref-type="fig" rid="F7">, 7</xref></tp:nomenclature><tp:treatment-sec sec-type="Holotype" id="SECID0ERXBG"><title>Holotype.</title><p>IMNRF-UT-1072-9, holotype, 142.6 mm <abbrev xmlns:xlink="http://www.w3.org/1999/xlink" xlink:title="standard length" id="ABBRID0EXXBG" xlink:type="simple">SL</abbrev>. Iran: Mazandaran Prov., Chalus city, Kheyroud River (Figure <xref ref-type="fig" rid="F8">8</xref>), Caspian Sea basin, <named-content xmlns:xlink="http://www.w3.org/1999/xlink" content-type="dwc:verbatimCoordinates" xlink:type="simple"><named-content content-type="geo-json" specific-use="{&#34;type&#34;:&#34;Point&#34;,&#34;coordinates&#34;:[51.562500,36.609722]}" id="NCID0ECYBG" xlink:type="simple">36°36'35"N, 51°33'45"E</named-content></named-content>, S. Eagderi &amp; A. Jouladeh-Roudbar, November 2016.</p></tp:treatment-sec><tp:treatment-sec sec-type="Paratypes" id="SECID0EHYBG"><title>Paratypes.</title><p>IMNRF-UT-1072, 14 specimens, 90.7–184.2 mm <abbrev xmlns:xlink="http://www.w3.org/1999/xlink" xlink:title="standard length" id="ABBRID0ENYBG" xlink:type="simple">SL</abbrev>; data same as holotype.</p></tp:treatment-sec><tp:treatment-sec sec-type="diagnosis" id="SECID0ERYBG"><title>Diagnosis.</title><p>
            <italic><tp:taxon-name><tp:taxon-name-part taxon-name-part-type="genus" reg="Capoeta">Capoeta</tp:taxon-name-part> <tp:taxon-name-part taxon-name-part-type="species" reg="razii">razii</tp:taxon-name-part></tp:taxon-name></italic> sp. n. is distinguished from the other species of <italic><tp:taxon-name><tp:taxon-name-part taxon-name-part-type="genus" reg="Capoeta">Capoeta</tp:taxon-name-part></tp:taxon-name></italic> in Iran by a following combination of characters, none of them unique. One pair of barbels; pre-dorsal length equal to postdorsal length; maxillary barbel slightly smaller than eye’s horizontal diameter and reach to posterior margin of orbit; intranasal length <!--PageBreak-->slightly shorter than snout length; lateral line with 46–54 scales, 7–9 scales between dorsal-fin origin and lateral line and 6–7 scales between anal-fin origin and lateral line.</p><table-wrap id="T4" position="float" orientation="portrait"><label>Table 4.</label><caption><p>Morphometric data of <italic><tp:taxon-name><tp:taxon-name-part taxon-name-part-type="genus" reg="Capoeta">Capoeta</tp:taxon-name-part> <tp:taxon-name-part taxon-name-part-type="species" reg="razii">razii</tp:taxon-name-part></tp:taxon-name></italic> sp. n. (holotype, IMNRF-UT-1072-9; paratypes, IMNRF-1072, 14 specimens) <italic><tp:taxon-name><tp:taxon-name-part taxon-name-part-type="genus" reg="Capoeta">C.</tp:taxon-name-part> <tp:taxon-name-part taxon-name-part-type="species" reg="capoeta">capoeta</tp:taxon-name-part></tp:taxon-name></italic> (IMNRF-UT-1067, 15 specimens) and <italic><tp:taxon-name><tp:taxon-name-part taxon-name-part-type="genus" reg="Capoeta">C.</tp:taxon-name-part> <tp:taxon-name-part taxon-name-part-type="species" reg="fusca">fusca</tp:taxon-name-part></tp:taxon-name></italic> (IMNRF-UT-1065, 8 specimens).</p></caption><table id="TID0E6FBG" rules="all"><tbody><tr><th rowspan="2" colspan="1">Characters</th><th rowspan="2" colspan="1">Holotype</th><th rowspan="1" colspan="3">
                    <italic><tp:taxon-name><tp:taxon-name-part taxon-name-part-type="genus" reg="Capoeta">C.</tp:taxon-name-part> <tp:taxon-name-part taxon-name-part-type="species" reg="razii">razii</tp:taxon-name-part></tp:taxon-name></italic> sp. n.</th><th rowspan="1" colspan="3">
                    <italic><tp:taxon-name><tp:taxon-name-part taxon-name-part-type="genus" reg="Capoeta">C.</tp:taxon-name-part> <tp:taxon-name-part taxon-name-part-type="species" reg="capoeta">capoeta</tp:taxon-name-part></tp:taxon-name></italic>
                  </th><th rowspan="1" colspan="3">
                    <italic><tp:taxon-name><tp:taxon-name-part taxon-name-part-type="genus" reg="Capoeta">C.</tp:taxon-name-part> <tp:taxon-name-part taxon-name-part-type="species" reg="fusca">fusca</tp:taxon-name-part></tp:taxon-name></italic>
                  </th></tr><tr><th rowspan="1" colspan="1">Range</th><th rowspan="1" colspan="1">Mean</th><th rowspan="1" colspan="1">SD</th><th rowspan="1" colspan="1">Range</th><th rowspan="1" colspan="1">Mean</th><th rowspan="1" colspan="1">SD</th><th rowspan="1" colspan="1">Range</th><th rowspan="1" colspan="1">Mean</th><th rowspan="1" colspan="1">SD</th></tr><tr><td rowspan="1" colspan="1">Standard length (mm)</td><td rowspan="1" colspan="1">142.6</td><td rowspan="1" colspan="1">90.7–184.2</td><td rowspan="1" colspan="1"/><td rowspan="1" colspan="1"/><td rowspan="1" colspan="1">66.5–157.3</td><td rowspan="1" colspan="1"/><td rowspan="1" colspan="1"/><td rowspan="1" colspan="1">47.2–124.2</td><td rowspan="1" colspan="1"/><td rowspan="1" colspan="1"/></tr><tr><td rowspan="1" colspan="11">
                    <bold>In percent of standard length (<abbrev xmlns:xlink="http://www.w3.org/1999/xlink" xlink:title="standard length" id="ABBRID0ES5BG" xlink:type="simple">SL</abbrev>)</bold>
                  </td></tr><tr><td rowspan="1" colspan="1">Body depth maximal</td><td rowspan="1" colspan="1">23.7</td><td rowspan="1" colspan="1">23.1–25.5</td><td rowspan="1" colspan="1">23.9</td><td rowspan="1" colspan="1">0.7</td><td rowspan="1" colspan="1">23.4–26.9</td><td rowspan="1" colspan="1">25.2</td><td rowspan="1" colspan="1">1.0</td><td rowspan="1" colspan="1">24.4–27.1</td><td rowspan="1" colspan="1">26.0</td><td rowspan="1" colspan="1">0.9</td></tr><tr><td rowspan="1" colspan="1">Caudal peduncle depth</td><td rowspan="1" colspan="1">12.1</td><td rowspan="1" colspan="1">11.1–12.9</td><td rowspan="1" colspan="1">11.9</td><td rowspan="1" colspan="1">0.5</td><td rowspan="1" colspan="1">10.1–12.6</td><td rowspan="1" colspan="1">11.7</td><td rowspan="1" colspan="1">0.7</td><td rowspan="1" colspan="1">11.1–13.5</td><td rowspan="1" colspan="1">12.5</td><td rowspan="1" colspan="1">0.8</td></tr><tr><td rowspan="1" colspan="1">Predorsal length</td><td rowspan="1" colspan="1">52.3</td><td rowspan="1" colspan="1">50.2–53.1</td><td rowspan="1" colspan="1">51.8</td><td rowspan="1" colspan="1">0.9</td><td rowspan="1" colspan="1">50.8–55.5</td><td rowspan="1" colspan="1">52.9</td><td rowspan="1" colspan="1">1.2</td><td rowspan="1" colspan="1">52.6–55.0</td><td rowspan="1" colspan="1">53.8</td><td rowspan="1" colspan="1">0.9</td></tr><tr><td rowspan="1" colspan="1">Postdorsal length</td><td rowspan="1" colspan="1">51.8</td><td rowspan="1" colspan="1">49.9–54.2</td><td rowspan="1" colspan="1">51.7</td><td rowspan="1" colspan="1">1.2</td><td rowspan="1" colspan="1">47.6–55.1</td><td rowspan="1" colspan="1">51.9</td><td rowspan="1" colspan="1">2.1</td><td rowspan="1" colspan="1">48.9–52.3</td><td rowspan="1" colspan="1">50.6</td><td rowspan="1" colspan="1">1.2</td></tr><tr><td rowspan="1" colspan="1">Prepelvic length</td><td rowspan="1" colspan="1">55.1</td><td rowspan="1" colspan="1">55–58.7</td><td rowspan="1" colspan="1">56.1</td><td rowspan="1" colspan="1">1.1</td><td rowspan="1" colspan="1">54.3–61.3</td><td rowspan="1" colspan="1">57.1</td><td rowspan="1" colspan="1">1.9</td><td rowspan="1" colspan="1">55.2–58.6</td><td rowspan="1" colspan="1">57.3</td><td rowspan="1" colspan="1">1.2</td></tr><tr><td rowspan="1" colspan="1">Preanal length</td><td rowspan="1" colspan="1">75.9</td><td rowspan="1" colspan="1">76.4–79.6</td><td rowspan="1" colspan="1">77.6</td><td rowspan="1" colspan="1">1.0</td><td rowspan="1" colspan="1">74.9–79.7</td><td rowspan="1" colspan="1">77.5</td><td rowspan="1" colspan="1">1.4</td><td rowspan="1" colspan="1">76.7–79.9</td><td rowspan="1" colspan="1">78.4</td><td rowspan="1" colspan="1">1.3</td></tr><tr><td rowspan="1" colspan="1">Caudal peduncle length</td><td rowspan="1" colspan="1">18.9</td><td rowspan="1" colspan="1">16.1–19.4</td><td rowspan="1" colspan="1">17.4</td><td rowspan="1" colspan="1">1.1</td><td rowspan="1" colspan="1">14.7–20.0</td><td rowspan="1" colspan="1">17.2</td><td rowspan="1" colspan="1">1.4</td><td rowspan="1" colspan="1">14.2–17.9</td><td rowspan="1" colspan="1">16.1</td><td rowspan="1" colspan="1">1.3</td></tr><tr><td rowspan="1" colspan="1">Dorsal fin base length</td><td rowspan="1" colspan="1">11.3</td><td rowspan="1" colspan="1">12.1–15.4</td><td rowspan="1" colspan="1">13.6</td><td rowspan="1" colspan="1">0.9</td><td rowspan="1" colspan="1">12.7–16.7</td><td rowspan="1" colspan="1">14.5</td><td rowspan="1" colspan="1">1.4</td><td rowspan="1" colspan="1">14.9–18.0</td><td rowspan="1" colspan="1">16.5</td><td rowspan="1" colspan="1">0.9</td></tr><tr><td rowspan="1" colspan="1">Dorsal fin depth</td><td rowspan="1" colspan="1">17.7</td><td rowspan="1" colspan="1">16.2–21</td><td rowspan="1" colspan="1">18.9</td><td rowspan="1" colspan="1">1.2</td><td rowspan="1" colspan="1">18.5–22.2</td><td rowspan="1" colspan="1">20.5</td><td rowspan="1" colspan="1">0.9</td><td rowspan="1" colspan="1">18.7–26.1</td><td rowspan="1" colspan="1">22.3</td><td rowspan="1" colspan="1">2.2</td></tr><tr><td rowspan="1" colspan="1">Anal fin base length</td><td rowspan="1" colspan="1">7.3</td><td rowspan="1" colspan="1">6.8–8.3</td><td rowspan="1" colspan="1">7.5</td><td rowspan="1" colspan="1">0.4</td><td rowspan="1" colspan="1">6.0–9.1</td><td rowspan="1" colspan="1">7.7</td><td rowspan="1" colspan="1">0.8</td><td rowspan="1" colspan="1">8.1–10.1</td><td rowspan="1" colspan="1">9.1</td><td rowspan="1" colspan="1">0.7</td></tr><tr><td rowspan="1" colspan="1">Anal fin depth</td><td rowspan="1" colspan="1">16.8</td><td rowspan="1" colspan="1">15–20.4</td><td rowspan="1" colspan="1">17.7</td><td rowspan="1" colspan="1">1.4</td><td rowspan="1" colspan="1">14.4–18</td><td rowspan="1" colspan="1">16.2</td><td rowspan="1" colspan="1">1.0</td><td rowspan="1" colspan="1">17.1–19.9</td><td rowspan="1" colspan="1">18.7</td><td rowspan="1" colspan="1">0.8</td></tr><tr><td rowspan="1" colspan="1">Pectoral fin length</td><td rowspan="1" colspan="1">20.5</td><td rowspan="1" colspan="1">17.8–21.3</td><td rowspan="1" colspan="1">19.5</td><td rowspan="1" colspan="1">1.1</td><td rowspan="1" colspan="1">15.4–20.6</td><td rowspan="1" colspan="1">18.7</td><td rowspan="1" colspan="1">1.9</td><td rowspan="1" colspan="1">18.3–24.2</td><td rowspan="1" colspan="1">21.2</td><td rowspan="1" colspan="1">2.1</td></tr><tr><td rowspan="1" colspan="1">Pelvic fin length</td><td rowspan="1" colspan="1">16.7</td><td rowspan="1" colspan="1">14.1–17.5</td><td rowspan="1" colspan="1">16.0</td><td rowspan="1" colspan="1">1.0</td><td rowspan="1" colspan="1">14.2–17.3</td><td rowspan="1" colspan="1">16.0</td><td rowspan="1" colspan="1">0.9</td><td rowspan="1" colspan="1">15.9–19.9</td><td rowspan="1" colspan="1">18.1</td><td rowspan="1" colspan="1">1.2</td></tr><tr><td rowspan="1" colspan="1">Pectoral – pelvic-fin origin distance</td><td rowspan="1" colspan="1">32.3</td><td rowspan="1" colspan="1">30.6–36.1</td><td rowspan="1" colspan="1">32.8</td><td rowspan="1" colspan="1">1.4</td><td rowspan="1" colspan="1">31.4–37.0</td><td rowspan="1" colspan="1">34.2</td><td rowspan="1" colspan="1">1.7</td><td rowspan="1" colspan="1">29.5–34.5</td><td rowspan="1" colspan="1">32.3</td><td rowspan="1" colspan="1">1.8</td></tr><tr><td rowspan="1" colspan="1">Pelvic – anal-fin origin distance</td><td rowspan="1" colspan="1">20.6</td><td rowspan="1" colspan="1">21–24.2</td><td rowspan="1" colspan="1">22.2</td><td rowspan="1" colspan="1">1.0</td><td rowspan="1" colspan="1">18.7–23.0</td><td rowspan="1" colspan="1">21.5</td><td rowspan="1" colspan="1">1.2</td><td rowspan="1" colspan="1">20.1–23.9</td><td rowspan="1" colspan="1">22.1</td><td rowspan="1" colspan="1">1.4</td></tr><tr><td rowspan="1" colspan="1">Body width</td><td rowspan="1" colspan="1">16.3</td><td rowspan="1" colspan="1">15.1–17</td><td rowspan="1" colspan="1">16.0</td><td rowspan="1" colspan="1">0.6</td><td rowspan="1" colspan="1">16.3–18.4</td><td rowspan="1" colspan="1">17.2</td><td rowspan="1" colspan="1">0.6</td><td rowspan="1" colspan="1">16.6–18.7</td><td rowspan="1" colspan="1">17.6</td><td rowspan="1" colspan="1">0.7</td></tr><tr><td rowspan="1" colspan="1">Caudal peduncle width</td><td rowspan="1" colspan="1">3.6</td><td rowspan="1" colspan="1">2.8–4.1</td><td rowspan="1" colspan="1">3.4</td><td rowspan="1" colspan="1">0.5</td><td rowspan="1" colspan="1">3.1–4.2</td><td rowspan="1" colspan="1">3.7</td><td rowspan="1" colspan="1">0.3</td><td rowspan="1" colspan="1">5.5–7.0</td><td rowspan="1" colspan="1">6.3</td><td rowspan="1" colspan="1">0.5</td></tr><tr><td rowspan="1" colspan="1">Head length (<abbrev xmlns:xlink="http://www.w3.org/1999/xlink" xlink:title="lateral head length" id="ABBRID0E6QAI" xlink:type="simple">HL</abbrev>)</td><td rowspan="1" colspan="1">22.5</td><td rowspan="1" colspan="1">20.5–24</td><td rowspan="1" colspan="1">23.0</td><td rowspan="1" colspan="1">1.0</td><td rowspan="1" colspan="1">19.8–25.9</td><td rowspan="1" colspan="1">22.6</td><td rowspan="1" colspan="1">1.8</td><td rowspan="1" colspan="1">25.0–28.6</td><td rowspan="1" colspan="1">26.2</td><td rowspan="1" colspan="1">1.7</td></tr><tr><td rowspan="1" colspan="11">
                    <bold>As percentage of head length (<abbrev xmlns:xlink="http://www.w3.org/1999/xlink" xlink:title="lateral head length" id="ABBRID0EISAI" xlink:type="simple">HL</abbrev>)</bold>
                  </td></tr><tr><td rowspan="1" colspan="1">Snout length</td><td rowspan="1" colspan="1">26.2</td><td rowspan="1" colspan="1">26.2–31.6</td><td rowspan="1" colspan="1">28.7</td><td rowspan="1" colspan="1">1.4</td><td rowspan="1" colspan="1">24.7–29.8</td><td rowspan="1" colspan="1">27.1</td><td rowspan="1" colspan="1">1.6</td><td rowspan="1" colspan="1">28.2–33.1</td><td rowspan="1" colspan="1">30.6</td><td rowspan="1" colspan="1">1.9</td></tr><tr><td rowspan="1" colspan="1">Eye horizontal diameter</td><td rowspan="1" colspan="1">20.1</td><td rowspan="1" colspan="1">17.1–26.7</td><td rowspan="1" colspan="1">23.3</td><td rowspan="1" colspan="1">2.7</td><td rowspan="1" colspan="1">17.4–22.7</td><td rowspan="1" colspan="1">19.4</td><td rowspan="1" colspan="1">1.7</td><td rowspan="1" colspan="1">15.4–23.7</td><td rowspan="1" colspan="1">19.3</td><td rowspan="1" colspan="1">2.9</td></tr><tr><td rowspan="1" colspan="1">Postorbital distance</td><td rowspan="1" colspan="1">53.5</td><td rowspan="1" colspan="1">46.4–54.4</td><td rowspan="1" colspan="1">50.7</td><td rowspan="1" colspan="1">2.2</td><td rowspan="1" colspan="1">47.9–60.8</td><td rowspan="1" colspan="1">56.2</td><td rowspan="1" colspan="1">3.4</td><td rowspan="1" colspan="1">48.1–54.2</td><td rowspan="1" colspan="1">52.2</td><td rowspan="1" colspan="1">2.0</td></tr><tr><td rowspan="1" colspan="1">Head depth at nape</td><td rowspan="1" colspan="1">78.3</td><td rowspan="1" colspan="1">70.1–82.9</td><td rowspan="1" colspan="1">76.4</td><td rowspan="1" colspan="1">3.5</td><td rowspan="1" colspan="1">67.5–87.5</td><td rowspan="1" colspan="1">79.4</td><td rowspan="1" colspan="1">5.2</td><td rowspan="1" colspan="1">70.3–76.1</td><td rowspan="1" colspan="1">72.6</td><td rowspan="1" colspan="1">2.0</td></tr><tr><td rowspan="1" colspan="1">Head depth at eye</td><td rowspan="1" colspan="1">50.2</td><td rowspan="1" colspan="1">45.7–53</td><td rowspan="1" colspan="1">51.1</td><td rowspan="1" colspan="1">2.0</td><td rowspan="1" colspan="1">44.8–56.8</td><td rowspan="1" colspan="1">52.7</td><td rowspan="1" colspan="1">3.2</td><td rowspan="1" colspan="1">47.0–53.4</td><td rowspan="1" colspan="1">51.2</td><td rowspan="1" colspan="1">1.9</td></tr><tr><td rowspan="1" colspan="1">Head length at nape</td><td rowspan="1" colspan="1">90.1</td><td rowspan="1" colspan="1">88.9–97</td><td rowspan="1" colspan="1">92.2</td><td rowspan="1" colspan="1">2.4</td><td rowspan="1" colspan="1">83.8–98.6</td><td rowspan="1" colspan="1">92.9</td><td rowspan="1" colspan="1">3.9</td><td rowspan="1" colspan="1">87.9–96.3</td><td rowspan="1" colspan="1">91.5</td><td rowspan="1" colspan="1">3.1</td></tr><tr><td rowspan="1" colspan="1">Head width</td><td rowspan="1" colspan="1">67.6</td><td rowspan="1" colspan="1">61.6–73.1</td><td rowspan="1" colspan="1">65.9</td><td rowspan="1" colspan="1">3.1</td><td rowspan="1" colspan="1">62.3–77.3</td><td rowspan="1" colspan="1">70.0</td><td rowspan="1" colspan="1">5.4</td><td rowspan="1" colspan="1">54.9–69.7</td><td rowspan="1" colspan="1">60.7</td><td rowspan="1" colspan="1">4.7</td></tr><tr><td rowspan="1" colspan="1">Inter orbital</td><td rowspan="1" colspan="1">42.5</td><td rowspan="1" colspan="1">34.3–46</td><td rowspan="1" colspan="1">42.8</td><td rowspan="1" colspan="1">2.9</td><td rowspan="1" colspan="1">41.4–52.2</td><td rowspan="1" colspan="1">46.2</td><td rowspan="1" colspan="1">3.4</td><td rowspan="1" colspan="1">35.7–40.1</td><td rowspan="1" colspan="1">37.0</td><td rowspan="1" colspan="1">1.4</td></tr><tr><td rowspan="1" colspan="1">Inter nasal</td><td rowspan="1" colspan="1">26.1</td><td rowspan="1" colspan="1">20.2–26</td><td rowspan="1" colspan="1">24.7</td><td rowspan="1" colspan="1">1.8</td><td rowspan="1" colspan="1">24.0–31.3</td><td rowspan="1" colspan="1">28.0</td><td rowspan="1" colspan="1">2.2</td><td rowspan="1" colspan="1">17.1–23.6</td><td rowspan="1" colspan="1">20.7</td><td rowspan="1" colspan="1">1.8</td></tr><tr><td rowspan="1" colspan="1">Mouth width</td><td rowspan="1" colspan="1">35.6</td><td rowspan="1" colspan="1">28.7–37.9</td><td rowspan="1" colspan="1">34.2</td><td rowspan="1" colspan="1">2.9</td><td rowspan="1" colspan="1">31.4–41.3</td><td rowspan="1" colspan="1">36.0</td><td rowspan="1" colspan="1">2.9</td><td rowspan="1" colspan="1">26.6–38.9</td><td rowspan="1" colspan="1">31.3</td><td rowspan="1" colspan="1">4.7</td></tr><tr><td rowspan="1" colspan="1">Barbel length</td><td rowspan="1" colspan="1">13.0</td><td rowspan="1" colspan="1">14–21.6</td><td rowspan="1" colspan="1">17.2</td><td rowspan="1" colspan="1">2.4</td><td rowspan="1" colspan="1">9.3–16.2</td><td rowspan="1" colspan="1">13.2</td><td rowspan="1" colspan="1">1.8</td><td rowspan="1" colspan="1">9.9–17.3</td><td rowspan="1" colspan="1">13.6</td><td rowspan="1" colspan="1">2.9</td></tr></tbody></table></table-wrap><table-wrap id="T5" position="float" orientation="portrait"><label>Table 5.</label><caption><p>Number of scales above lateral line (<abbrev xmlns:xlink="http://www.w3.org/1999/xlink" xlink:title="number of scales above lateral line" id="ABBRID0EM5AI" xlink:type="simple">ALL</abbrev>), below lateral line (<abbrev xmlns:xlink="http://www.w3.org/1999/xlink" xlink:title="Number of scales below lateral line" id="ABBRID0EQ5AI" xlink:type="simple">BLL</abbrev>), Number Dorsal Soft Rays (<abbrev xmlns:xlink="http://www.w3.org/1999/xlink" xlink:title="Number Dorsal Soft Rays" id="ABBRID0EU5AI" xlink:type="simple">DSR</abbrev>)/Hard (<abbrev xmlns:xlink="http://www.w3.org/1999/xlink" xlink:title="Number Dorsal Hard Rays" id="ABBRID0EY5AI" xlink:type="simple">DHR</abbrev>), Anal Soft Rays (<abbrev xmlns:xlink="http://www.w3.org/1999/xlink" xlink:title="Anal Soft Rays" id="ABBRID0E35AI" xlink:type="simple">ASR</abbrev>)/Anal Hard Rays (<abbrev xmlns:xlink="http://www.w3.org/1999/xlink" xlink:title="Anal Hard Rays" id="ABBRID0EA6AI" xlink:type="simple">AHR</abbrev>), pelvic (<abbrev xmlns:xlink="http://www.w3.org/1999/xlink" xlink:title="pelvic fin rays" id="ABBRID0EE6AI" xlink:type="simple">PLR</abbrev>) fin rays and Number Gill rakers on the lower limb (<abbrev xmlns:xlink="http://www.w3.org/1999/xlink" xlink:title="Number Gill rakers on the lower limb" id="ABBRID0EI6AI" xlink:type="simple">LOL</abbrev>) in <italic><tp:taxon-name><tp:taxon-name-part taxon-name-part-type="genus" reg="Capoeta">Capoeta</tp:taxon-name-part> <tp:taxon-name-part taxon-name-part-type="species" reg="razii">razii</tp:taxon-name-part></tp:taxon-name></italic> sp. n. and <italic><tp:taxon-name><tp:taxon-name-part taxon-name-part-type="genus" reg="Capoeta">C.</tp:taxon-name-part> <tp:taxon-name-part taxon-name-part-type="species" reg="capoeta">capoeta</tp:taxon-name-part></tp:taxon-name></italic>.</p></caption><table id="TID0EAXAI" rules="all"><tbody><tr><th rowspan="1" colspan="1">Species</th><th rowspan="1" colspan="1">3</th><th rowspan="1" colspan="1">4</th><th rowspan="1" colspan="1">5</th><th rowspan="1" colspan="1">6</th><th rowspan="1" colspan="1">7</th><th rowspan="1" colspan="1">8</th><th rowspan="1" colspan="1">9</th><th rowspan="1" colspan="1">10</th><th rowspan="1" colspan="1">Mod</th><th rowspan="1" colspan="1">Mean</th><th rowspan="1" colspan="1">SD</th></tr><tr><td rowspan="1" colspan="12">
                    <bold><abbrev xmlns:xlink="http://www.w3.org/1999/xlink" xlink:title="number of scales above lateral line" id="ABBRID0ERBBI" xlink:type="simple">ALL</abbrev></bold>
                  </td></tr><tr><td rowspan="1" colspan="1">
                    <italic><tp:taxon-name><tp:taxon-name-part taxon-name-part-type="genus" reg="Capoeta">Capoeta</tp:taxon-name-part> <tp:taxon-name-part taxon-name-part-type="species" reg="razii">razii</tp:taxon-name-part></tp:taxon-name></italic> sp. n.</td><td rowspan="1" colspan="1"/><td rowspan="1" colspan="1"/><td rowspan="1" colspan="1"/><td rowspan="1" colspan="1"/><td rowspan="1" colspan="1">3</td><td rowspan="1" colspan="1">10</td><td rowspan="1" colspan="1">2</td><td rowspan="1" colspan="1"/><td rowspan="1" colspan="1">8</td><td rowspan="1" colspan="1">7.9</td><td rowspan="1" colspan="1">0.6</td></tr><tr><td rowspan="1" colspan="1">
                    <italic><tp:taxon-name><tp:taxon-name-part taxon-name-part-type="genus" reg="Capoeta">Capoeta</tp:taxon-name-part> <tp:taxon-name-part taxon-name-part-type="species" reg="capoeta">capoeta</tp:taxon-name-part></tp:taxon-name></italic>
                  </td><td rowspan="1" colspan="1"/><td rowspan="1" colspan="1"/><td rowspan="1" colspan="1"/><td rowspan="1" colspan="1"/><td rowspan="1" colspan="1"/><td rowspan="1" colspan="1">3</td><td rowspan="1" colspan="1">10</td><td rowspan="1" colspan="1">2</td><td rowspan="1" colspan="1">9</td><td rowspan="1" colspan="1">8.9</td><td rowspan="1" colspan="1">0.6</td></tr><tr><td rowspan="1" colspan="12">
                    <bold><abbrev xmlns:xlink="http://www.w3.org/1999/xlink" xlink:title="Number of scales below lateral line" id="ABBRID0E4EBI" xlink:type="simple">BLL</abbrev></bold>
                  </td></tr><tr><td rowspan="1" colspan="1">
                    <italic><tp:taxon-name><tp:taxon-name-part taxon-name-part-type="genus" reg="Capoeta">Capoeta</tp:taxon-name-part> <tp:taxon-name-part taxon-name-part-type="species" reg="razii">razii</tp:taxon-name-part></tp:taxon-name></italic> sp. n.</td><td rowspan="1" colspan="1"/><td rowspan="1" colspan="1"/><td rowspan="1" colspan="1"/><td rowspan="1" colspan="1">10</td><td rowspan="1" colspan="1">5</td><td rowspan="1" colspan="1"/><td rowspan="1" colspan="1"/><td rowspan="1" colspan="1"/><td rowspan="1" colspan="1">6</td><td rowspan="1" colspan="1">6.3</td><td rowspan="1" colspan="1">0.5</td></tr><tr><td rowspan="1" colspan="1">
                    <italic><tp:taxon-name><tp:taxon-name-part taxon-name-part-type="genus" reg="Capoeta">Capoeta</tp:taxon-name-part> <tp:taxon-name-part taxon-name-part-type="species" reg="capoeta">capoeta</tp:taxon-name-part></tp:taxon-name></italic>
                  </td><td rowspan="1" colspan="1"/><td rowspan="1" colspan="1"/><td rowspan="1" colspan="1"/><td rowspan="1" colspan="1"/><td rowspan="1" colspan="1">12</td><td rowspan="1" colspan="1">3</td><td rowspan="1" colspan="1"/><td rowspan="1" colspan="1"/><td rowspan="1" colspan="1">7</td><td rowspan="1" colspan="1">7.2</td><td rowspan="1" colspan="1">0.4</td></tr><tr><td rowspan="1" colspan="12">
                    <bold><abbrev xmlns:xlink="http://www.w3.org/1999/xlink" xlink:title="Number Dorsal Hard Rays" id="ABBRID0EJIBI" xlink:type="simple">DHR</abbrev></bold>
                  </td></tr><tr><td rowspan="1" colspan="1">
                    <italic><tp:taxon-name><tp:taxon-name-part taxon-name-part-type="genus" reg="Capoeta">Capoeta</tp:taxon-name-part> <tp:taxon-name-part taxon-name-part-type="species" reg="razii">razii</tp:taxon-name-part></tp:taxon-name></italic> sp. n.</td><td rowspan="1" colspan="1">1</td><td rowspan="1" colspan="1">14</td><td rowspan="1" colspan="1"/><td rowspan="1" colspan="1"/><td rowspan="1" colspan="1"/><td rowspan="1" colspan="1"/><td rowspan="1" colspan="1"/><td rowspan="1" colspan="1"/><td rowspan="1" colspan="1">4</td><td rowspan="1" colspan="1">3.9</td><td rowspan="1" colspan="1">0.3</td></tr><tr><td rowspan="1" colspan="1">
                    <italic><tp:taxon-name><tp:taxon-name-part taxon-name-part-type="genus" reg="Capoeta">Capoeta</tp:taxon-name-part> <tp:taxon-name-part taxon-name-part-type="species" reg="capoeta">capoeta</tp:taxon-name-part></tp:taxon-name></italic>
                  </td><td rowspan="1" colspan="1">7</td><td rowspan="1" colspan="1">8</td><td rowspan="1" colspan="1"/><td rowspan="1" colspan="1"/><td rowspan="1" colspan="1"/><td rowspan="1" colspan="1"/><td rowspan="1" colspan="1"/><td rowspan="1" colspan="1"/><td rowspan="1" colspan="1">4</td><td rowspan="1" colspan="1">3.6</td><td rowspan="1" colspan="1">0.5</td></tr><tr><td rowspan="1" colspan="12">
                    <bold><abbrev xmlns:xlink="http://www.w3.org/1999/xlink" xlink:title="Number Dorsal Soft Rays" id="ABBRID0EVLBI" xlink:type="simple">DSR</abbrev></bold>
                  </td></tr><tr><td rowspan="1" colspan="1">
                    <italic><tp:taxon-name><tp:taxon-name-part taxon-name-part-type="genus" reg="Capoeta">Capoeta</tp:taxon-name-part> <tp:taxon-name-part taxon-name-part-type="species" reg="razii">razii</tp:taxon-name-part></tp:taxon-name></italic> sp. n.</td><td rowspan="1" colspan="1"/><td rowspan="1" colspan="1"/><td rowspan="1" colspan="1"/><td rowspan="1" colspan="1"/><td rowspan="1" colspan="1">2</td><td rowspan="1" colspan="1">13</td><td rowspan="1" colspan="1"/><td rowspan="1" colspan="1"/><td rowspan="1" colspan="1">8</td><td rowspan="1" colspan="1">7.9</td><td rowspan="1" colspan="1">0.4</td></tr><tr><td rowspan="1" colspan="1">
                    <italic><tp:taxon-name><tp:taxon-name-part taxon-name-part-type="genus" reg="Capoeta">Capoeta</tp:taxon-name-part> <tp:taxon-name-part taxon-name-part-type="species" reg="capoeta">capoeta</tp:taxon-name-part></tp:taxon-name></italic>
                  </td><td rowspan="1" colspan="1"/><td rowspan="1" colspan="1"/><td rowspan="1" colspan="1"/><td rowspan="1" colspan="1"/><td rowspan="1" colspan="1">3</td><td rowspan="1" colspan="1">12</td><td rowspan="1" colspan="1"/><td rowspan="1" colspan="1"/><td rowspan="1" colspan="1">8</td><td rowspan="1" colspan="1">7.8</td><td rowspan="1" colspan="1">0.4</td></tr><tr><td rowspan="1" colspan="12">
                    <bold><abbrev xmlns:xlink="http://www.w3.org/1999/xlink" xlink:title="Anal Hard Rays" id="ABBRID0EBPBI" xlink:type="simple">AHR</abbrev></bold>
                  </td></tr><tr><td rowspan="1" colspan="1">
                    <italic><tp:taxon-name><tp:taxon-name-part taxon-name-part-type="genus" reg="Capoeta">Capoeta</tp:taxon-name-part> <tp:taxon-name-part taxon-name-part-type="species" reg="razii">razii</tp:taxon-name-part></tp:taxon-name></italic> sp. n.</td><td rowspan="1" colspan="1">15</td><td rowspan="1" colspan="1"/><td rowspan="1" colspan="1"/><td rowspan="1" colspan="1"/><td rowspan="1" colspan="1"/><td rowspan="1" colspan="1"/><td rowspan="1" colspan="1"/><td rowspan="1" colspan="1"/><td rowspan="1" colspan="1">3</td><td rowspan="1" colspan="1">3.0</td><td rowspan="1" colspan="1">0.0</td></tr><tr><td rowspan="1" colspan="1">
                    <italic><tp:taxon-name><tp:taxon-name-part taxon-name-part-type="genus" reg="Capoeta">Capoeta</tp:taxon-name-part> <tp:taxon-name-part taxon-name-part-type="species" reg="capoeta">capoeta</tp:taxon-name-part></tp:taxon-name></italic>
                  </td><td rowspan="1" colspan="1">15</td><td rowspan="1" colspan="1"/><td rowspan="1" colspan="1"/><td rowspan="1" colspan="1"/><td rowspan="1" colspan="1"/><td rowspan="1" colspan="1"/><td rowspan="1" colspan="1"/><td rowspan="1" colspan="1"/><td rowspan="1" colspan="1">3</td><td rowspan="1" colspan="1">3.0</td><td rowspan="1" colspan="1">0.0</td></tr><tr><td rowspan="1" colspan="12">
                    <bold><abbrev xmlns:xlink="http://www.w3.org/1999/xlink" xlink:title="Anal Soft Rays" id="ABBRID0ENSBI" xlink:type="simple">ASR</abbrev></bold>
                  </td></tr><tr><td rowspan="1" colspan="1">
                    <italic><tp:taxon-name><tp:taxon-name-part taxon-name-part-type="genus" reg="Capoeta">Capoeta</tp:taxon-name-part> <tp:taxon-name-part taxon-name-part-type="species" reg="razii">razii</tp:taxon-name-part></tp:taxon-name></italic> sp. n.</td><td rowspan="1" colspan="1"/><td rowspan="1" colspan="1"/><td rowspan="1" colspan="1"/><td rowspan="1" colspan="1">15</td><td rowspan="1" colspan="1"/><td rowspan="1" colspan="1"/><td rowspan="1" colspan="1"/><td rowspan="1" colspan="1"/><td rowspan="1" colspan="1">6</td><td rowspan="1" colspan="1">6.0</td><td rowspan="1" colspan="1">0.0</td></tr><tr><td rowspan="1" colspan="1">
                    <italic><tp:taxon-name><tp:taxon-name-part taxon-name-part-type="genus" reg="Capoeta">Capoeta</tp:taxon-name-part> <tp:taxon-name-part taxon-name-part-type="species" reg="capoeta">capoeta</tp:taxon-name-part></tp:taxon-name></italic>
                  </td><td rowspan="1" colspan="1"/><td rowspan="1" colspan="1"/><td rowspan="1" colspan="1"/><td rowspan="1" colspan="1">15</td><td rowspan="1" colspan="1"/><td rowspan="1" colspan="1"/><td rowspan="1" colspan="1"/><td rowspan="1" colspan="1"/><td rowspan="1" colspan="1">6</td><td rowspan="1" colspan="1">6.0</td><td rowspan="1" colspan="1">0.0</td></tr><tr><td rowspan="1" colspan="12">
                    <bold><abbrev xmlns:xlink="http://www.w3.org/1999/xlink" xlink:title="pelvic fin rays" id="ABBRID0EZVBI" xlink:type="simple">PLR</abbrev></bold>
                  </td></tr><tr><td rowspan="1" colspan="1">
                    <italic><tp:taxon-name><tp:taxon-name-part taxon-name-part-type="genus" reg="Capoeta">Capoeta</tp:taxon-name-part> <tp:taxon-name-part taxon-name-part-type="species" reg="razii">razii</tp:taxon-name-part></tp:taxon-name></italic> sp. n.</td><td rowspan="1" colspan="1"/><td rowspan="1" colspan="1"/><td rowspan="1" colspan="1"/><td rowspan="1" colspan="1"/><td rowspan="1" colspan="1"/><td rowspan="1" colspan="1">1</td><td rowspan="1" colspan="1">10</td><td rowspan="1" colspan="1">4</td><td rowspan="1" colspan="1">9</td><td rowspan="1" colspan="1">9.2</td><td rowspan="1" colspan="1">0.6</td></tr><tr><td rowspan="1" colspan="1">
                    <italic><tp:taxon-name><tp:taxon-name-part taxon-name-part-type="genus" reg="Capoeta">C.</tp:taxon-name-part> <tp:taxon-name-part taxon-name-part-type="species" reg="capoeta">capoeta</tp:taxon-name-part></tp:taxon-name></italic>
                  </td><td rowspan="1" colspan="1"/><td rowspan="1" colspan="1"/><td rowspan="1" colspan="1"/><td rowspan="1" colspan="1"/><td rowspan="1" colspan="1"/><td rowspan="1" colspan="1"/><td rowspan="1" colspan="1">9</td><td rowspan="1" colspan="1">6</td><td rowspan="1" colspan="1">9</td><td rowspan="1" colspan="1">9.3</td><td rowspan="1" colspan="1">0.6</td></tr><tr><td rowspan="1" colspan="12">
                    <bold><abbrev xmlns:xlink="http://www.w3.org/1999/xlink" xlink:title="Number Gill rakers on the lower limb" id="ABBRID0EFZBI" xlink:type="simple">LOL</abbrev></bold>
                  </td></tr><tr><td rowspan="1" colspan="1">
                    <italic><tp:taxon-name><tp:taxon-name-part taxon-name-part-type="genus" reg="Capoeta">Capoeta</tp:taxon-name-part> <tp:taxon-name-part taxon-name-part-type="species" reg="razii">razii</tp:taxon-name-part></tp:taxon-name></italic> sp. n.</td><td rowspan="1" colspan="1"/><td rowspan="1" colspan="1">4</td><td rowspan="1" colspan="1">12</td><td rowspan="1" colspan="1">1</td><td rowspan="1" colspan="1"/><td rowspan="1" colspan="1"/><td rowspan="1" colspan="1"/><td rowspan="1" colspan="1"/><td rowspan="1" colspan="1">5</td><td rowspan="1" colspan="1">4.9</td><td rowspan="1" colspan="1">0.5</td></tr><tr><td rowspan="1" colspan="1">
                    <italic><tp:taxon-name><tp:taxon-name-part taxon-name-part-type="genus" reg="Capoeta">Capoeta</tp:taxon-name-part> <tp:taxon-name-part taxon-name-part-type="species" reg="capoeta">capoeta</tp:taxon-name-part></tp:taxon-name></italic>
                  </td><td rowspan="1" colspan="1"/><td rowspan="1" colspan="1">2</td><td rowspan="1" colspan="1">11</td><td rowspan="1" colspan="1">2</td><td rowspan="1" colspan="1"/><td rowspan="1" colspan="1"/><td rowspan="1" colspan="1"/><td rowspan="1" colspan="1"/><td rowspan="1" colspan="1">5</td><td rowspan="1" colspan="1">5.0</td><td rowspan="1" colspan="1">0.5</td></tr></tbody></table></table-wrap><table-wrap id="T6" position="float" orientation="portrait"><label>Table 6.</label><caption><p>Number of pectoral (<abbrev xmlns:xlink="http://www.w3.org/1999/xlink" xlink:title="pectoral fin rays" id="ABBRID0EU3BI" xlink:type="simple">PFR</abbrev>), caudal fin rays (<abbrev xmlns:xlink="http://www.w3.org/1999/xlink" xlink:title="caudal fin rays" id="ABBRID0EY3BI" xlink:type="simple">DFR</abbrev>), total gill rakers (<abbrev xmlns:xlink="http://www.w3.org/1999/xlink" xlink:title="total gill rakers" id="ABBRID0E33BI" xlink:type="simple">TGR</abbrev>) and circum-pendicular scales (<abbrev xmlns:xlink="http://www.w3.org/1999/xlink" xlink:title="circum-pendicular scales" id="ABBRID0EA4BI" xlink:type="simple">CPS</abbrev>) in <italic><tp:taxon-name><tp:taxon-name-part taxon-name-part-type="genus" reg="Capoeta">Capoeta</tp:taxon-name-part> <tp:taxon-name-part taxon-name-part-type="species" reg="razii">razii</tp:taxon-name-part></tp:taxon-name></italic> sp. n. and <italic><tp:taxon-name><tp:taxon-name-part taxon-name-part-type="genus" reg="Capoeta">C.</tp:taxon-name-part> <tp:taxon-name-part taxon-name-part-type="species" reg="capoeta">capoeta</tp:taxon-name-part></tp:taxon-name></italic>.</p></caption><table id="TID0EIXBI" rules="all"><tbody><tr><th rowspan="1" colspan="1">Species</th><th rowspan="1" colspan="1">15</th><th rowspan="1" colspan="1">16</th><th rowspan="1" colspan="1">17</th><th rowspan="1" colspan="1">18</th><th rowspan="1" colspan="1">19</th><th rowspan="1" colspan="1">20</th><th rowspan="1" colspan="1">21</th><th rowspan="1" colspan="1">Mod</th><th rowspan="1" colspan="1">Mean</th><th rowspan="1" colspan="1">SD</th></tr><tr><td rowspan="1" colspan="11">
                    <bold><abbrev xmlns:xlink="http://www.w3.org/1999/xlink" xlink:title="pectoral fin rays" id="ABBRID0EG6BI" xlink:type="simple">PFR</abbrev></bold>
                  </td></tr><tr><td rowspan="1" colspan="1">
                    <italic><tp:taxon-name><tp:taxon-name-part taxon-name-part-type="genus" reg="Capoeta">Capoeta</tp:taxon-name-part> <tp:taxon-name-part taxon-name-part-type="species" reg="razii">razii</tp:taxon-name-part></tp:taxon-name></italic> sp. n.</td><td rowspan="1" colspan="1"/><td rowspan="1" colspan="1">2</td><td rowspan="1" colspan="1">7</td><td rowspan="1" colspan="1">2</td><td rowspan="1" colspan="1">1</td><td rowspan="1" colspan="1"/><td rowspan="1" colspan="1"/><td rowspan="1" colspan="1">17</td><td rowspan="1" colspan="1">17.4</td><td rowspan="1" colspan="1">1.1</td></tr><tr><td rowspan="1" colspan="1">
                    <italic><tp:taxon-name><tp:taxon-name-part taxon-name-part-type="genus" reg="Capoeta">Capoeta</tp:taxon-name-part> <tp:taxon-name-part taxon-name-part-type="species" reg="capoeta">capoeta</tp:taxon-name-part></tp:taxon-name></italic>
                  </td><td rowspan="1" colspan="1"/><td rowspan="1" colspan="1"/><td rowspan="1" colspan="1"/><td rowspan="1" colspan="1">6</td><td rowspan="1" colspan="1">5</td><td rowspan="1" colspan="1">2</td><td rowspan="1" colspan="1">2</td><td rowspan="1" colspan="1">18</td><td rowspan="1" colspan="1">18.9</td><td rowspan="1" colspan="1">1.3</td></tr><tr><td rowspan="1" colspan="11">
                    <bold>CFR</bold>
                  </td></tr><tr><td rowspan="1" colspan="1">
                    <italic><tp:taxon-name><tp:taxon-name-part taxon-name-part-type="genus" reg="Capoeta">Capoeta</tp:taxon-name-part> <tp:taxon-name-part taxon-name-part-type="species" reg="razii">razii</tp:taxon-name-part></tp:taxon-name></italic> sp. n.</td><td rowspan="1" colspan="1"/><td rowspan="1" colspan="1"/><td rowspan="1" colspan="1"/><td rowspan="1" colspan="1">1</td><td rowspan="1" colspan="1">14</td><td rowspan="1" colspan="1"/><td rowspan="1" colspan="1"/><td rowspan="1" colspan="1">19</td><td rowspan="1" colspan="1">18.9</td><td rowspan="1" colspan="1">0.3</td></tr><tr><td rowspan="1" colspan="1">
                    <italic><tp:taxon-name><tp:taxon-name-part taxon-name-part-type="genus" reg="Capoeta">Capoeta</tp:taxon-name-part> <tp:taxon-name-part taxon-name-part-type="species" reg="capoeta">capoeta</tp:taxon-name-part></tp:taxon-name></italic>
                  </td><td rowspan="1" colspan="1"/><td rowspan="1" colspan="1"/><td rowspan="1" colspan="1"/><td rowspan="1" colspan="1"/><td rowspan="1" colspan="1">10</td><td rowspan="1" colspan="1">5</td><td rowspan="1" colspan="1"/><td rowspan="1" colspan="1">19</td><td rowspan="1" colspan="1">19.3</td><td rowspan="1" colspan="1">0.5</td></tr><tr><td rowspan="1" colspan="11">
                    <bold><abbrev xmlns:xlink="http://www.w3.org/1999/xlink" xlink:title="circum-pendicular scales" id="ABBRID0EPFCI" xlink:type="simple">CPS</abbrev></bold>
                  </td></tr><tr><td rowspan="1" colspan="1">
                    <italic><tp:taxon-name><tp:taxon-name-part taxon-name-part-type="genus" reg="Capoeta">Capoeta</tp:taxon-name-part> <tp:taxon-name-part taxon-name-part-type="species" reg="razii">razii</tp:taxon-name-part></tp:taxon-name></italic> sp. n.</td><td rowspan="1" colspan="1"/><td rowspan="1" colspan="1"/><td rowspan="1" colspan="1">6</td><td rowspan="1" colspan="1">9</td><td rowspan="1" colspan="1"/><td rowspan="1" colspan="1"/><td rowspan="1" colspan="1"/><td rowspan="1" colspan="1">18</td><td rowspan="1" colspan="1">17.6</td><td rowspan="1" colspan="1">0.5</td></tr><tr><td rowspan="1" colspan="1">
                    <italic><tp:taxon-name><tp:taxon-name-part taxon-name-part-type="genus" reg="Capoeta">Capoeta</tp:taxon-name-part> <tp:taxon-name-part taxon-name-part-type="species" reg="capoeta">capoeta</tp:taxon-name-part></tp:taxon-name></italic>
                  </td><td rowspan="1" colspan="1"/><td rowspan="1" colspan="1"/><td rowspan="1" colspan="1"/><td rowspan="1" colspan="1">10</td><td rowspan="1" colspan="1">3</td><td rowspan="1" colspan="1">2</td><td rowspan="1" colspan="1"/><td rowspan="1" colspan="1">18</td><td rowspan="1" colspan="1">18.5</td><td rowspan="1" colspan="1">0.7</td></tr><tr><td rowspan="1" colspan="11">
                    <bold><abbrev xmlns:xlink="http://www.w3.org/1999/xlink" xlink:title="total gill rakers" id="ABBRID0EVICI" xlink:type="simple">TGR</abbrev></bold>
                  </td></tr><tr><td rowspan="1" colspan="1">
                    <italic><tp:taxon-name><tp:taxon-name-part taxon-name-part-type="genus" reg="Capoeta">Capoeta</tp:taxon-name-part> <tp:taxon-name-part taxon-name-part-type="species" reg="razii">razii</tp:taxon-name-part></tp:taxon-name></italic> sp. n.</td><td rowspan="1" colspan="1">1</td><td rowspan="1" colspan="1"/><td rowspan="1" colspan="1">2</td><td rowspan="1" colspan="1">8</td><td rowspan="1" colspan="1">2</td><td rowspan="1" colspan="1">1</td><td rowspan="1" colspan="1">1</td><td rowspan="1" colspan="1">18</td><td rowspan="1" colspan="1">18.1</td><td rowspan="1" colspan="1">1.4</td></tr><tr><td rowspan="1" colspan="1">
                    <italic><tp:taxon-name><tp:taxon-name-part taxon-name-part-type="genus" reg="Capoeta">Capoeta</tp:taxon-name-part> <tp:taxon-name-part taxon-name-part-type="species" reg="capoeta">capoeta</tp:taxon-name-part></tp:taxon-name></italic>
                  </td><td rowspan="1" colspan="1"/><td rowspan="1" colspan="1"/><td rowspan="1" colspan="1"/><td rowspan="1" colspan="1"/><td rowspan="1" colspan="1">2</td><td rowspan="1" colspan="1">6</td><td rowspan="1" colspan="1">7</td><td rowspan="1" colspan="1">21</td><td rowspan="1" colspan="1">20.3</td><td rowspan="1" colspan="1">0.7</td></tr></tbody></table></table-wrap><table-wrap id="T7" position="float" orientation="portrait"><label>Table 7.</label><caption><p>Number of total lateral-line scales in <italic><tp:taxon-name><tp:taxon-name-part taxon-name-part-type="genus" reg="Capoeta">Capoeta</tp:taxon-name-part> <tp:taxon-name-part taxon-name-part-type="species" reg="razii">razii</tp:taxon-name-part></tp:taxon-name></italic> sp. n. and <italic><tp:taxon-name><tp:taxon-name-part taxon-name-part-type="genus" reg="Capoeta">C.</tp:taxon-name-part> <tp:taxon-name-part taxon-name-part-type="species" reg="capoeta">capoeta</tp:taxon-name-part></tp:taxon-name></italic>.</p></caption><table id="TID0EWHCI" rules="all"><tbody><tr><th rowspan="2" colspan="1">Species</th><th rowspan="1" colspan="1"/><th rowspan="1" colspan="1"/><th rowspan="1" colspan="11">Total lateral line Scales</th><th rowspan="2" colspan="1">Mod</th><th rowspan="2" colspan="1">Mean</th><th rowspan="2" colspan="1">SD</th></tr><tr><th rowspan="1" colspan="1">46</th><th rowspan="1" colspan="1">47</th><th rowspan="1" colspan="1">48</th><th rowspan="1" colspan="1">49</th><th rowspan="1" colspan="1">50</th><th rowspan="1" colspan="1">51</th><th rowspan="1" colspan="1">52</th><th rowspan="1" colspan="1">53</th><th rowspan="1" colspan="1">54</th><th rowspan="1" colspan="1">55</th><th rowspan="1" colspan="1">56</th><th rowspan="1" colspan="1">57</th><th rowspan="1" colspan="1">58</th></tr><tr><td rowspan="1" colspan="1">
                    <italic><tp:taxon-name><tp:taxon-name-part taxon-name-part-type="genus" reg="Capoeta">Capoeta</tp:taxon-name-part> <tp:taxon-name-part taxon-name-part-type="species" reg="razii">razii</tp:taxon-name-part></tp:taxon-name></italic> sp. n.</td><td rowspan="1" colspan="1">2</td><td rowspan="1" colspan="1">1</td><td rowspan="1" colspan="1">4</td><td rowspan="1" colspan="1">2</td><td rowspan="1" colspan="1">2</td><td rowspan="1" colspan="1">-</td><td rowspan="1" colspan="1">2</td><td rowspan="1" colspan="1">-</td><td rowspan="1" colspan="1">2</td><td rowspan="1" colspan="1"/><td rowspan="1" colspan="1"/><td rowspan="1" colspan="1"/><td rowspan="1" colspan="1"/><td rowspan="1" colspan="1">48</td><td rowspan="1" colspan="1">49.1</td><td rowspan="1" colspan="1">2.3</td></tr><tr><td rowspan="1" colspan="1">
                    <italic><tp:taxon-name><tp:taxon-name-part taxon-name-part-type="genus" reg="Capoeta">Capoeta</tp:taxon-name-part> <tp:taxon-name-part taxon-name-part-type="species" reg="capoeta">capoeta</tp:taxon-name-part></tp:taxon-name></italic>
                  </td><td rowspan="1" colspan="1"/><td rowspan="1" colspan="1"/><td rowspan="1" colspan="1"/><td rowspan="1" colspan="1"/><td rowspan="1" colspan="1"/><td rowspan="1" colspan="1"/><td rowspan="1" colspan="1"/><td rowspan="1" colspan="1"/><td rowspan="1" colspan="1"/><td rowspan="1" colspan="1">4</td><td rowspan="1" colspan="1">5</td><td rowspan="1" colspan="1">4</td><td rowspan="1" colspan="1">2</td><td rowspan="1" colspan="1">56</td><td rowspan="1" colspan="1">56.3</td><td rowspan="1" colspan="1">1.0</td></tr></tbody></table></table-wrap><table-wrap id="T8" position="float" orientation="portrait"><label>Table 8.</label><caption><p>Range of meristic features of Iranian <italic><tp:taxon-name><tp:taxon-name-part taxon-name-part-type="genus" reg="Capoeta">Capoeta</tp:taxon-name-part></tp:taxon-name></italic> species.</p></caption><table id="TID0E4QCI" rules="all"><tbody><tr><th rowspan="1" colspan="1">No.</th><th rowspan="1" colspan="1">Species</th><th rowspan="1" colspan="1">LL</th><th rowspan="1" colspan="1">
                    <abbrev xmlns:xlink="http://www.w3.org/1999/xlink" xlink:title="number of scales above lateral line" id="ABBRID0EYTCI" xlink:type="simple">ALL</abbrev>
                  </th><th rowspan="1" colspan="1">
                    <abbrev xmlns:xlink="http://www.w3.org/1999/xlink" xlink:title="Number of scales below lateral line" id="ABBRID0EAUCI" xlink:type="simple">BLL</abbrev>
                  </th><th rowspan="1" colspan="1">
                    <abbrev xmlns:xlink="http://www.w3.org/1999/xlink" xlink:title="circum-pendicular scales" id="ABBRID0EIUCI" xlink:type="simple">CPS</abbrev>
                  </th><th rowspan="1" colspan="1">
                    <abbrev xmlns:xlink="http://www.w3.org/1999/xlink" xlink:title="total gill rakers" id="ABBRID0EQUCI" xlink:type="simple">TGR</abbrev>
                  </th><th rowspan="1" colspan="1">Reference</th></tr><tr><td rowspan="1" colspan="1">1</td><td rowspan="1" colspan="1">
                    <italic><tp:taxon-name><tp:taxon-name-part taxon-name-part-type="genus" reg="Capoeta">Capoeta</tp:taxon-name-part> <tp:taxon-name-part taxon-name-part-type="species" reg="alborzensis">alborzensis</tp:taxon-name-part></tp:taxon-name></italic>
                  </td><td rowspan="1" colspan="1">39–44</td><td rowspan="1" colspan="1">6–8</td><td rowspan="1" colspan="1">5–8</td><td rowspan="1" colspan="1">16–17</td><td rowspan="1" colspan="1">19–22</td><td rowspan="1" colspan="1">This study</td></tr><tr><td rowspan="1" colspan="1">2</td><td rowspan="1" colspan="1">
                    <italic><tp:taxon-name><tp:taxon-name-part taxon-name-part-type="genus" reg="Capoeta">Capoeta</tp:taxon-name-part> <tp:taxon-name-part taxon-name-part-type="species" reg="aculeata">aculeata</tp:taxon-name-part></tp:taxon-name></italic>
                  </td><td rowspan="1" colspan="1">39–43</td><td rowspan="1" colspan="1">7–8</td><td rowspan="1" colspan="1">5–7</td><td rowspan="1" colspan="1">16–20</td><td rowspan="1" colspan="1">19–23</td><td rowspan="1" colspan="1">This study</td></tr><tr><td rowspan="1" colspan="1">3</td><td rowspan="1" colspan="1">
                    <italic><tp:taxon-name><tp:taxon-name-part taxon-name-part-type="genus" reg="Capoeta">Capoeta</tp:taxon-name-part> <tp:taxon-name-part taxon-name-part-type="species" reg="razii">razii</tp:taxon-name-part></tp:taxon-name></italic> sp. n.</td><td rowspan="1" colspan="1">46–54</td><td rowspan="1" colspan="1">7–9</td><td rowspan="1" colspan="1">6–7</td><td rowspan="1" colspan="1">17–18</td><td rowspan="1" colspan="1">15–21</td><td rowspan="1" colspan="1">This study</td></tr><tr><td rowspan="1" colspan="1">4</td><td rowspan="1" colspan="1">
                    <italic><tp:taxon-name><tp:taxon-name-part taxon-name-part-type="genus" reg="Capoeta">Capoeta</tp:taxon-name-part> <tp:taxon-name-part taxon-name-part-type="species" reg="anamisensis">anamisensis</tp:taxon-name-part></tp:taxon-name></italic>
                  </td><td rowspan="1" colspan="1">56–67</td><td rowspan="1" colspan="1">11–12</td><td rowspan="1" colspan="1">6–8</td><td rowspan="1" colspan="1">–</td><td rowspan="1" colspan="1">21–25</td><td rowspan="1" colspan="1">
                    <xref ref-type="bibr" rid="B27">Zareian et al. 2016</xref>
                  </td></tr><tr><td rowspan="1" colspan="1">5</td><td rowspan="1" colspan="1">
                    <italic><tp:taxon-name><tp:taxon-name-part taxon-name-part-type="genus" reg="Capoeta">Capoeta</tp:taxon-name-part> <tp:taxon-name-part taxon-name-part-type="species" reg="barroisi">barroisi</tp:taxon-name-part></tp:taxon-name></italic>
                  </td><td rowspan="1" colspan="1">76–84</td><td rowspan="1" colspan="1">14–16</td><td rowspan="1" colspan="1">10–13</td><td rowspan="1" colspan="1">–</td><td rowspan="1" colspan="1">26–29</td><td rowspan="1" colspan="1">
                    <xref ref-type="bibr" rid="B25">Turan et al. 2006</xref>
                  </td></tr><tr><td rowspan="1" colspan="1">6</td><td rowspan="1" colspan="1">
                    <italic><tp:taxon-name><tp:taxon-name-part taxon-name-part-type="genus" reg="Capoeta">Capoeta</tp:taxon-name-part> <tp:taxon-name-part taxon-name-part-type="species" reg="buhsei">buhsei</tp:taxon-name-part></tp:taxon-name></italic>
                  </td><td rowspan="1" colspan="1">80–89</td><td rowspan="1" colspan="1">13–15</td><td rowspan="1" colspan="1">11–13</td><td rowspan="1" colspan="1">29–31</td><td rowspan="1" colspan="1">11–13</td><td rowspan="1" colspan="1">This study</td></tr><tr><td rowspan="1" colspan="1">7</td><td rowspan="1" colspan="1">
                    <italic><tp:taxon-name><tp:taxon-name-part taxon-name-part-type="genus" reg="Capoeta">Capoeta</tp:taxon-name-part> <tp:taxon-name-part taxon-name-part-type="species" reg="capoeta">capoeta</tp:taxon-name-part></tp:taxon-name></italic>
                  </td><td rowspan="1" colspan="1">51–58</td><td rowspan="1" colspan="1">9–11</td><td rowspan="1" colspan="1">7–8</td><td rowspan="1" colspan="1">19–23</td><td rowspan="1" colspan="1">17–29</td><td rowspan="1" colspan="1">This study</td></tr><tr><td rowspan="1" colspan="1">8</td><td rowspan="1" colspan="1">
                    <italic><tp:taxon-name><tp:taxon-name-part taxon-name-part-type="genus" reg="Capoeta">Capoeta</tp:taxon-name-part> <tp:taxon-name-part taxon-name-part-type="species" reg="coadi">coadi</tp:taxon-name-part></tp:taxon-name></italic>
                  </td><td rowspan="1" colspan="1">68–75</td><td rowspan="1" colspan="1">12–15</td><td rowspan="1" colspan="1">9–10</td><td rowspan="1" colspan="1">25–29</td><td rowspan="1" colspan="1">15–18</td><td rowspan="1" colspan="1">This study</td></tr><tr><td rowspan="1" colspan="1">9</td><td rowspan="1" colspan="1">
                    <italic><tp:taxon-name><tp:taxon-name-part taxon-name-part-type="genus" reg="Capoeta">Capoeta</tp:taxon-name-part> <tp:taxon-name-part taxon-name-part-type="species" reg="damascina">damascina</tp:taxon-name-part></tp:taxon-name></italic>
                  </td><td rowspan="1" colspan="1">64–82</td><td rowspan="1" colspan="1">12–17</td><td rowspan="1" colspan="1">8–12</td><td rowspan="1" colspan="1">23–30</td><td rowspan="1" colspan="1">17–25</td><td rowspan="1" colspan="1">Alwan, 2011</td></tr><tr><td rowspan="1" colspan="1">10</td><td rowspan="1" colspan="1">
                    <italic><tp:taxon-name><tp:taxon-name-part taxon-name-part-type="genus" reg="Capoeta">Capoeta</tp:taxon-name-part> <tp:taxon-name-part taxon-name-part-type="species" reg="fusca">fusca</tp:taxon-name-part></tp:taxon-name></italic>
                  </td><td rowspan="1" colspan="1">46–54</td><td rowspan="1" colspan="1">8–10</td><td rowspan="1" colspan="1">8–9</td><td rowspan="1" colspan="1">19–26</td><td rowspan="1" colspan="1">16–18</td><td rowspan="1" colspan="1">This study</td></tr><tr><td rowspan="1" colspan="1">11</td><td rowspan="1" colspan="1">
                    <italic><tp:taxon-name><tp:taxon-name-part taxon-name-part-type="genus" reg="Capoeta">Capoeta</tp:taxon-name-part> <tp:taxon-name-part taxon-name-part-type="species" reg="heratensis">heratensis</tp:taxon-name-part></tp:taxon-name></italic>
                  </td><td rowspan="1" colspan="1">55–61</td><td rowspan="1" colspan="1">9–12</td><td rowspan="1" colspan="1">7–9</td><td rowspan="1" colspan="1">22–25</td><td rowspan="1" colspan="1">21–24</td><td rowspan="1" colspan="1">This study</td></tr><tr><td rowspan="1" colspan="1">12</td><td rowspan="1" colspan="1">
                    <italic><tp:taxon-name><tp:taxon-name-part taxon-name-part-type="genus" reg="Capoeta">Capoeta</tp:taxon-name-part> <tp:taxon-name-part taxon-name-part-type="species" reg="mandica">mandica</tp:taxon-name-part></tp:taxon-name></italic>
                  </td><td rowspan="1" colspan="1">58–68</td><td rowspan="1" colspan="1">12–13</td><td rowspan="1" colspan="1">8–10</td><td rowspan="1" colspan="1">27–33</td><td rowspan="1" colspan="1">23–27</td><td rowspan="1" colspan="1">
                    <xref ref-type="bibr" rid="B2">Alwan et al. 2016</xref>
                  </td></tr><tr><td rowspan="1" colspan="1">13</td><td rowspan="1" colspan="1">
                    <italic><tp:taxon-name><tp:taxon-name-part taxon-name-part-type="genus" reg="Capoeta">Capoeta</tp:taxon-name-part> <tp:taxon-name-part taxon-name-part-type="species" reg="saadi">saadi</tp:taxon-name-part></tp:taxon-name></italic>
                  </td><td rowspan="1" colspan="1">61–78</td><td rowspan="1" colspan="1">9–14</td><td rowspan="1" colspan="1">6–10</td><td rowspan="1" colspan="1">–</td><td rowspan="1" colspan="1">12–17</td><td rowspan="1" colspan="1">Alwan, 2011</td></tr><tr><td rowspan="1" colspan="1">14</td><td rowspan="1" colspan="1">
                    <italic><tp:taxon-name><tp:taxon-name-part taxon-name-part-type="genus" reg="Capoeta">Capoeta</tp:taxon-name-part> <tp:taxon-name-part taxon-name-part-type="species" reg="trutta">trutta</tp:taxon-name-part></tp:taxon-name></italic>
                  </td><td rowspan="1" colspan="1">65–82</td><td rowspan="1" colspan="1">9–14</td><td rowspan="1" colspan="1">9–12</td><td rowspan="1" colspan="1">27–31</td><td rowspan="1" colspan="1">20–30</td><td rowspan="1" colspan="1">This study</td></tr><tr><td rowspan="1" colspan="1">15</td><td rowspan="1" colspan="1">
                    <italic><tp:taxon-name><tp:taxon-name-part taxon-name-part-type="genus" reg="Capoeta">Capoeta</tp:taxon-name-part> <tp:taxon-name-part taxon-name-part-type="species" reg="umbla">umbla</tp:taxon-name-part></tp:taxon-name></italic>
                  </td><td rowspan="1" colspan="1">90–102</td><td rowspan="1" colspan="1">18–23</td><td rowspan="1" colspan="1">12–14</td><td rowspan="1" colspan="1">33–36</td><td rowspan="1" colspan="1">18–20</td><td rowspan="1" colspan="1">This study</td></tr></tbody></table></table-wrap></tp:treatment-sec><tp:treatment-sec sec-type="description" id="SECID0ERGDI"><title>Description.</title><p>See Figure <xref ref-type="fig" rid="F4">4</xref> for general appearance and Tables <xref ref-type="table" rid="T4">4</xref>–<xref ref-type="table" rid="T7">7</xref> for morphometric and meristic data. Body is moderately deepened and compressed laterally. Greatest body depth occurs at the level of dorsal-fin origin. Dorsal profile of the head is convex. Predorsal length is equal to post-dorsal length. Dorsal profile of the body is convex without any keel in the front of dorsal-fin origin. Snout is rounded with a triangular view in ventral. Mouth is almost straight. Upper and lower lips are adnate to jaws. Lower jaw has a strong keratinized edge. Rostral cap is well developed and usually overlaps with upper lip. One set of maxillary barbels that are short, slightly smaller than eye’s horizontal diameter, reaching to posterior margin of orbit. Intranasal length is slightly shorter than snout length. Pelvic axillary scales are triangular, well developed, and pointed. Dorsal <!--PageBreak--><!--PageBreak--><!--PageBreak-->fin has 3–4 unbranched and 7–8 branched rays, its outer margin is straight or slightly concave. Last unbranched dorsal-fin ray is thickened and serrated, distally flexible, and with 15–25 serrae on its posterior margin, with serrations along 50–70% of its posterior margin, denticles are long and narrowly spaced but not strongly developed. Last unbranched dorsal-fin ray slightly shorter than first branched ray, and the tip is soft. Pelvic fins are inserted under posterior of the first branched dorsal-fin base. Caudal fin is deeply forked with pointed and equal size of lobes. Pectoral fin has 16–19 branched rays. Pelvic fin has 1 unbranched and 9–10 branched rays. Anal fin has 2–3 unbranched rays, 6 branched rays and its outer margin is usually convex or straight. There are 15–21 gill rakers on the outer side of the first arch. There are 17–18 circum-peduncular scales. Lateral line is complete, with 46–54 scales. There are 7–9 scales between the dorsal-fin origin and lateral line and 6–7 are located between the anal-fin origin and lateral line.</p><fig id="F4" position="float" orientation="portrait"><label>Figure 4.</label><caption><p>
                <italic><tp:taxon-name><tp:taxon-name-part taxon-name-part-type="genus" reg="Capoeta">Capoeta</tp:taxon-name-part> <tp:taxon-name-part taxon-name-part-type="species" reg="razii">razii</tp:taxon-name-part></tp:taxon-name></italic> sp. n., IMNRF-UT-1072-9, holotype, <abbrev xmlns:xlink="http://www.w3.org/1999/xlink" xlink:title="standard length" id="ABBRID0E1HDI" xlink:type="simple">SL</abbrev>: 142.6 mm, Iran: Mazandaran Prov., Chalos city, Kheyroud River, Caspian Sea basin.</p></caption><graphic xmlns:xlink="http://www.w3.org/1999/xlink" xlink:href="zookeys-682-137-g004.jpg" position="float" orientation="portrait" xlink:type="simple" id="oo_143549.jpg"/></fig><!--PageBreak--></tp:treatment-sec><tp:treatment-sec sec-type="Colouration" id="SECID0EEIDI"><title>Colouration.</title><p>In life, the upper part of the body is golden brown, olive-green, or silver, and the belly is whitish up to the lateral line. The head is dark-brown or olive-green on top and the cheeks are pale brown to white (Figure <xref ref-type="fig" rid="F4">4</xref>). Anal, pelvic, and pectoral fins are hyaline or light brown, and dorsal and caudal fins have a narrow black line on rays. In specimen smaller than 50 mm <abbrev xmlns:xlink="http://www.w3.org/1999/xlink" xlink:title="standard length" id="ABBRID0EOIDI" xlink:type="simple">SL</abbrev>, minute black spots are present on flanks.</p><!--PageBreak--><p>When preserved, the dorsum is dark brown on back and flanks, and yellowish white on belly (Figure <xref ref-type="fig" rid="F6">6</xref>). Dorsum of the head is dark brown, and the cheeks beige. Fins are often light brown and pelvic and anal fins may be yellowish to hyaline. Dorsal and caudal fins are darker than lower fins. Peritoneum is black.</p><fig id="F5" position="float" orientation="portrait"><label>Figure 5.</label><caption><p>Ventral view of Head. <italic><tp:taxon-name><tp:taxon-name-part taxon-name-part-type="genus" reg="Capoeta">Capoeta</tp:taxon-name-part> <tp:taxon-name-part taxon-name-part-type="species" reg="razii">razii</tp:taxon-name-part></tp:taxon-name></italic> sp. n. (right, IMNRF-UT-1072-11, <abbrev xmlns:xlink="http://www.w3.org/1999/xlink" xlink:title="standard length" id="ABBRID0EMJDI" xlink:type="simple">SL</abbrev>: 109 mm) and <italic><tp:taxon-name><tp:taxon-name-part taxon-name-part-type="genus" reg="Capoeta">C.</tp:taxon-name-part> <tp:taxon-name-part taxon-name-part-type="species" reg="capoeta">capoeta</tp:taxon-name-part></tp:taxon-name></italic> (left, IMNRF-UT-1067-6, <abbrev xmlns:xlink="http://www.w3.org/1999/xlink" xlink:title="standard length" id="ABBRID0E2JDI" xlink:type="simple">SL</abbrev>: 110 mm).</p></caption><graphic xmlns:xlink="http://www.w3.org/1999/xlink" xlink:href="zookeys-682-137-g005.jpg" position="float" orientation="portrait" xlink:type="simple" id="oo_143550.jpg"/></fig><fig id="F6" position="float" orientation="portrait"><label>Figure 6.</label><caption><p>
                <italic><tp:taxon-name><tp:taxon-name-part taxon-name-part-type="genus" reg="Capoeta">Capoeta</tp:taxon-name-part> <tp:taxon-name-part taxon-name-part-type="species" reg="razii">razii</tp:taxon-name-part></tp:taxon-name></italic> sp. n., paratypes; <bold>A</bold> IMNRF-UT-4, <abbrev xmlns:xlink="http://www.w3.org/1999/xlink" xlink:title="standard length" id="ABBRID0EZKDI" xlink:type="simple">SL</abbrev>: 130 mm <bold>B</bold> IMNRF-UT-12, <abbrev xmlns:xlink="http://www.w3.org/1999/xlink" xlink:title="standard length" id="ABBRID0E6KDI" xlink:type="simple">SL</abbrev>: 115 mm <bold>C</bold> IMNRF-UT-3, <abbrev xmlns:xlink="http://www.w3.org/1999/xlink" xlink:title="standard length" id="ABBRID0EFLDI" xlink:type="simple">SL</abbrev>: 99 mm.</p></caption><graphic xmlns:xlink="http://www.w3.org/1999/xlink" xlink:href="zookeys-682-137-g006.jpg" position="float" orientation="portrait" xlink:type="simple" id="oo_143551.jpg"/></fig></tp:treatment-sec><tp:treatment-sec sec-type="distribution" id="SECID0EOLDI"><title>Distribution and habitat.</title><p>
            <italic><tp:taxon-name><tp:taxon-name-part taxon-name-part-type="genus" reg="Capoeta">Capoeta</tp:taxon-name-part> <tp:taxon-name-part taxon-name-part-type="species" reg="razii">razii</tp:taxon-name-part></tp:taxon-name></italic> is found in many rivers and streams of the southern Caspian Sea basin. It is one of the most abundant species in the Caspian Sea basin along with the members of the genus <italic><tp:taxon-name><tp:taxon-name-part taxon-name-part-type="genus" reg="Alburnoides">Alburnoides</tp:taxon-name-part></tp:taxon-name></italic> Jeitteles, 1861. At the Kheyroud River (type locality), the current was medium to fast, river width was between 3–14 m and the maximum depth was around one meter, the stream bed was composed of cobbles and gravel, and the riparian vegetation type was deciduous forests. Following fish <!--PageBreak-->species: <italic><tp:taxon-name><tp:taxon-name-part taxon-name-part-type="genus" reg="Poticola">Poticola</tp:taxon-name-part> <tp:taxon-name-part taxon-name-part-type="species" reg="iranicus">iranicus</tp:taxon-name-part></tp:taxon-name></italic> Vasil’eva, Mousavi-Sabet &amp; Vasil’ev 2015, <italic><tp:taxon-name><tp:taxon-name-part taxon-name-part-type="genus" reg="Alburnoides">Alburnoides</tp:taxon-name-part> <tp:taxon-name-part taxon-name-part-type="species" reg="taberstanensis">taberstanensis</tp:taxon-name-part></tp:taxon-name></italic> Mousavi-Sabet, Anvarifar &amp; Azizi, 2015, <italic><tp:taxon-name><tp:taxon-name-part taxon-name-part-type="genus" reg="Alburnus">Alburnus</tp:taxon-name-part> <tp:taxon-name-part taxon-name-part-type="species" reg="chalcoides">chalcoides</tp:taxon-name-part></tp:taxon-name></italic> (Güldenstädt 1772), <italic><tp:taxon-name><tp:taxon-name-part taxon-name-part-type="genus" reg="Barbus">Barbus</tp:taxon-name-part> <tp:taxon-name-part taxon-name-part-type="species" reg="cyri">cyri</tp:taxon-name-part></tp:taxon-name></italic> De Filippi 1865, <italic><tp:taxon-name><tp:taxon-name-part taxon-name-part-type="genus" reg="Squalius">Squalius</tp:taxon-name-part> <tp:taxon-name-part taxon-name-part-type="species" reg="turcicus">turcicus</tp:taxon-name-part></tp:taxon-name></italic> De Filippi 1865, <italic><tp:taxon-name><tp:taxon-name-part taxon-name-part-type="genus" reg="Luciobarbus">Luciobarbus</tp:taxon-name-part> <tp:taxon-name-part taxon-name-part-type="species" reg="capito">capito</tp:taxon-name-part></tp:taxon-name></italic> <xref ref-type="bibr" rid="B13">Güldenstädt 1773</xref>, <italic><tp:taxon-name><tp:taxon-name-part taxon-name-part-type="genus" reg="Luciobarbus">L.</tp:taxon-name-part> <tp:taxon-name-part taxon-name-part-type="species" reg="mursa">mursa</tp:taxon-name-part></tp:taxon-name></italic> <xref ref-type="bibr" rid="B13">Güldenstädt 1773</xref>, <italic><tp:taxon-name><tp:taxon-name-part taxon-name-part-type="genus" reg="Cobitis">Cobitis</tp:taxon-name-part> <tp:taxon-name-part taxon-name-part-type="species" reg="faridpaki">faridpaki</tp:taxon-name-part></tp:taxon-name></italic> Mousavi-Sabet, Vasil’eva, Vatandoust &amp; Vasil’ev 2011, co-exist with <italic><tp:taxon-name><tp:taxon-name-part taxon-name-part-type="genus" reg="Capoeta">C.</tp:taxon-name-part> <tp:taxon-name-part taxon-name-part-type="species" reg="razii">razii</tp:taxon-name-part></tp:taxon-name></italic> in type locality. <italic><tp:taxon-name><tp:taxon-name-part taxon-name-part-type="genus" reg="Capoeta">Capoeta</tp:taxon-name-part> <tp:taxon-name-part taxon-name-part-type="species" reg="razii">razii</tp:taxon-name-part></tp:taxon-name></italic> is known from most of rivers and streams between Atrak and Kote komeh (Near Astara city) rivers in southern Caspian Sea basin.</p></tp:treatment-sec><tp:treatment-sec sec-type="etymology" id="SECID0E5PDI"><title>Etymology.</title><p>The new species is named in honour of Abū Bakr Muhammad ibn Zakariyyā al-Rāzī, a Persian polymath, physician, alchemist, and philosopher, for his <!--PageBreak-->important contributions in the history of medicine. He also discovered numerous compounds including Ethanol.</p><fig id="F7" position="float" orientation="portrait"><label>Figure 7.</label><caption><p>Last simple dorsal-fin rays, <italic><tp:taxon-name><tp:taxon-name-part taxon-name-part-type="genus" reg="Capoeta">Capoeta</tp:taxon-name-part> <tp:taxon-name-part taxon-name-part-type="species" reg="razii">razii</tp:taxon-name-part></tp:taxon-name></italic> sp. n. (Below, IMNRF-UT-1066-9, <abbrev xmlns:xlink="http://www.w3.org/1999/xlink" xlink:title="standard length" id="ABBRID0EZQDI" xlink:type="simple">SL</abbrev>: 116) and <italic><tp:taxon-name><tp:taxon-name-part taxon-name-part-type="genus" reg="Capoeta">C.</tp:taxon-name-part> <tp:taxon-name-part taxon-name-part-type="species" reg="capoeta">capoeta</tp:taxon-name-part></tp:taxon-name></italic> (Above, IMNRF-UT-1067-13, <abbrev xmlns:xlink="http://www.w3.org/1999/xlink" xlink:title="standard length" id="ABBRID0EIRDI" xlink:type="simple">SL</abbrev>: 121 mm).</p></caption><graphic xmlns:xlink="http://www.w3.org/1999/xlink" xlink:href="zookeys-682-137-g007.jpg" position="float" orientation="portrait" xlink:type="simple" id="oo_143552.jpg"/></fig><fig id="F8" position="float" orientation="portrait"><label>Figure 8.</label><caption><p>Kheyroud River, near Chalos city, Caspian Sea basin, type locality of <italic><tp:taxon-name><tp:taxon-name-part taxon-name-part-type="genus" reg="Capoeta">Capoeta</tp:taxon-name-part> <tp:taxon-name-part taxon-name-part-type="species" reg="razii">razii</tp:taxon-name-part></tp:taxon-name></italic> sp. n.</p></caption><graphic xmlns:xlink="http://www.w3.org/1999/xlink" xlink:href="zookeys-682-137-g008.jpg" position="float" orientation="portrait" xlink:type="simple" id="oo_143553.jpg"/></fig></tp:treatment-sec><tp:treatment-sec sec-type="remarks" id="SECID0EJSDI"><title>Remarks.</title><p>
            <italic><tp:taxon-name><tp:taxon-name-part taxon-name-part-type="genus" reg="Capoeta">Capoeta</tp:taxon-name-part> <tp:taxon-name-part taxon-name-part-type="species" reg="razii">razii</tp:taxon-name-part></tp:taxon-name></italic> sp. n. is distinguished from <italic><tp:taxon-name><tp:taxon-name-part taxon-name-part-type="genus" reg="Capoeta">C.</tp:taxon-name-part> <tp:taxon-name-part taxon-name-part-type="species" reg="aculeata">aculeata</tp:taxon-name-part></tp:taxon-name></italic> and <italic><tp:taxon-name><tp:taxon-name-part taxon-name-part-type="genus" reg="Capoeta">C.</tp:taxon-name-part> <tp:taxon-name-part taxon-name-part-type="species" reg="alborzensis">alborzensis</tp:taxon-name-part></tp:taxon-name></italic> by a smaller scale size and a higher number of total lateral line scales (46–54 vs. 39–44).</p><p>
            <italic><tp:taxon-name><tp:taxon-name-part taxon-name-part-type="genus" reg="Capoeta">Capoeta</tp:taxon-name-part> <tp:taxon-name-part taxon-name-part-type="species" reg="razii">razii</tp:taxon-name-part></tp:taxon-name></italic> sp. n. is distinguished from <italic><tp:taxon-name><tp:taxon-name-part taxon-name-part-type="genus" reg="Capoeta">C.</tp:taxon-name-part> <tp:taxon-name-part taxon-name-part-type="species" reg="fusca">fusca</tp:taxon-name-part></tp:taxon-name></italic>, by a smaller caudal peduncle width (2.8–4.1 vs. 5.5–7.0 %<abbrev xmlns:xlink="http://www.w3.org/1999/xlink" xlink:title="standard length" id="ABBRID0EIUDI" xlink:type="simple">SL</abbrev>), a smaller head length (20.5–24.0 vs. 25.0–28.6 %<abbrev xmlns:xlink="http://www.w3.org/1999/xlink" xlink:title="standard length" id="ABBRID0EMUDI" xlink:type="simple">SL</abbrev>), and the presence of numerous minute scales on the caudal fin base extending distally onto the fin membranes for more than half the fin ray length (vs. absence of minute scales on the caudal fin base) (Figure <xref ref-type="fig" rid="F10">10</xref>).</p><p>
            <italic><tp:taxon-name><tp:taxon-name-part taxon-name-part-type="genus" reg="Capoeta">Capoeta</tp:taxon-name-part> <tp:taxon-name-part taxon-name-part-type="species" reg="razii">razii</tp:taxon-name-part></tp:taxon-name></italic> sp. n. is distinguished from <italic><tp:taxon-name><tp:taxon-name-part taxon-name-part-type="genus" reg="Capoeta">C.</tp:taxon-name-part> <tp:taxon-name-part taxon-name-part-type="species" reg="anamisensis">anamisensis</tp:taxon-name-part></tp:taxon-name></italic>, <italic><tp:taxon-name><tp:taxon-name-part taxon-name-part-type="genus" reg="Capoeta">C.</tp:taxon-name-part> <tp:taxon-name-part taxon-name-part-type="species" reg="barroisi">barroisi</tp:taxon-name-part></tp:taxon-name></italic>, <italic><tp:taxon-name><tp:taxon-name-part taxon-name-part-type="genus" reg="Capoeta">C.</tp:taxon-name-part> <tp:taxon-name-part taxon-name-part-type="species" reg="buhsei">buhsei</tp:taxon-name-part></tp:taxon-name></italic>, <italic><tp:taxon-name><tp:taxon-name-part taxon-name-part-type="genus" reg="Capoeta">C.</tp:taxon-name-part> <tp:taxon-name-part taxon-name-part-type="species" reg="Capoeta">Capoeta</tp:taxon-name-part></tp:taxon-name></italic>, <italic><tp:taxon-name><tp:taxon-name-part taxon-name-part-type="genus" reg="Capoeta">C.</tp:taxon-name-part> <tp:taxon-name-part taxon-name-part-type="species" reg="coadi">coadi</tp:taxon-name-part></tp:taxon-name></italic>, <italic><tp:taxon-name><tp:taxon-name-part taxon-name-part-type="genus" reg="Capoeta">C.</tp:taxon-name-part> <tp:taxon-name-part taxon-name-part-type="species" reg="damascina">damascina</tp:taxon-name-part></tp:taxon-name></italic>, <italic><tp:taxon-name><tp:taxon-name-part taxon-name-part-type="genus" reg="Capoeta">C.</tp:taxon-name-part> <tp:taxon-name-part taxon-name-part-type="species" reg="heratensis">heratensis</tp:taxon-name-part></tp:taxon-name></italic>, <italic><tp:taxon-name><tp:taxon-name-part taxon-name-part-type="genus" reg="Capoeta">C.</tp:taxon-name-part> <tp:taxon-name-part taxon-name-part-type="species" reg="mandica">mandica</tp:taxon-name-part></tp:taxon-name></italic>, <italic><tp:taxon-name><tp:taxon-name-part taxon-name-part-type="genus" reg="Capoeta">C.</tp:taxon-name-part> <tp:taxon-name-part taxon-name-part-type="species" reg="saadi">saadi</tp:taxon-name-part></tp:taxon-name></italic> and <italic><tp:taxon-name><tp:taxon-name-part taxon-name-part-type="genus" reg="Capoeta">C.</tp:taxon-name-part> <tp:taxon-name-part taxon-name-part-type="species" reg="umbla">umbla</tp:taxon-name-part></tp:taxon-name></italic> by a larger scale size, a fewer number of total lateral line scales (46–54 vs. 55–102).</p><fig id="F9" position="float" orientation="portrait"><label>Figure 9.</label><caption><p>Uncatalogued live specimen of <italic><tp:taxon-name><tp:taxon-name-part taxon-name-part-type="genus" reg="Capoeta">Capoeta</tp:taxon-name-part> <tp:taxon-name-part taxon-name-part-type="species" reg="capoeta">capoeta</tp:taxon-name-part></tp:taxon-name></italic>. Iran: Ajab Shir town, Ghale Chay River, Urmia basin.</p></caption><graphic xmlns:xlink="http://www.w3.org/1999/xlink" xlink:href="zookeys-682-137-g009.jpg" position="float" orientation="portrait" xlink:type="simple" id="oo_143554.jpg"/></fig><fig id="F10" position="float" orientation="portrait"><label>Figure 10.</label><caption><p>Live specimen of <italic><tp:taxon-name><tp:taxon-name-part taxon-name-part-type="genus" reg="Capoeta">Capoeta</tp:taxon-name-part> <tp:taxon-name-part taxon-name-part-type="species" reg="fusca">fusca</tp:taxon-name-part></tp:taxon-name></italic>, IMNRF-UT-1065-1, <abbrev xmlns:xlink="http://www.w3.org/1999/xlink" xlink:title="standard length" id="ABBRID0E1ZDI" xlink:type="simple">SL</abbrev>: 124 mm, Iran: North Khorasan prov.: Near Farooj town, at segonbadan village, Qanat-e Segonbadan, Hari basin.</p></caption><graphic xmlns:xlink="http://www.w3.org/1999/xlink" xlink:href="zookeys-682-137-g010.jpg" position="float" orientation="portrait" xlink:type="simple" id="oo_143555.jpg"/></fig></tp:treatment-sec><tp:treatment-sec sec-type="material" id="SECID0ED1DI"><title>Comparative material.</title><p>– <italic><tp:taxon-name><tp:taxon-name-part taxon-name-part-type="genus" reg="Capoeta">Capoeta</tp:taxon-name-part> <tp:taxon-name-part taxon-name-part-type="species" reg="aculeata">aculeata</tp:taxon-name-part></tp:taxon-name></italic>: IMNRF-UT-1058, 9. 53–116 mm <abbrev xmlns:xlink="http://www.w3.org/1999/xlink" xlink:title="standard length" id="ABBRID0EU1DI" xlink:type="simple">SL</abbrev>, Iran: Fars prov.: Tange Boragh village, Kor River, Kor basin, <named-content xmlns:xlink="http://www.w3.org/1999/xlink" content-type="dwc:verbatimCoordinates" xlink:type="simple"><named-content content-type="geo-json" specific-use="{&#34;type&#34;:&#34;Point&#34;,&#34;coordinates&#34;:[58.133611,37.246111]}" id="NCID0E21DI" xlink:type="simple">37°14'46"N, 58°08'01"E</named-content></named-content>, Aug 2014, S. Eagderi &amp; H. Mossavi-Sabet. – <italic><tp:taxon-name><tp:taxon-name-part taxon-name-part-type="genus" reg="Capoeta">Capoeta</tp:taxon-name-part> <tp:taxon-name-part taxon-name-part-type="species" reg="alborzensis">alborzensis</tp:taxon-name-part></tp:taxon-name></italic>.: IMNRF-1063, 7. 50–153mm <abbrev xmlns:xlink="http://www.w3.org/1999/xlink" xlink:title="standard length" id="ABBRID0EL2DI" xlink:type="simple">SL</abbrev>, Iran: Tehran prov.: Nam River, tributary of Hableh River, near Arjomand village, <named-content xmlns:xlink="http://www.w3.org/1999/xlink" content-type="dwc:verbatimCoordinates" xlink:type="simple"><named-content content-type="geo-json" specific-use="{&#34;type&#34;:&#34;Point&#34;,&#34;coordinates&#34;:[52.515833,35.800000]}" id="NCID0ES2DI" xlink:type="simple">35°48'00"N, 52°30'57"E</named-content></named-content>; IMNRF-UT-2063, 23, 46–163mm <abbrev xmlns:xlink="http://www.w3.org/1999/xlink" xlink:title="standard length" id="ABBRID0EX2DI" xlink:type="simple">SL</abbrev>, Iran: Tehran prov.: Nam River, tributary of Hableh River, Kavir basin, near Harandeh village, <named-content xmlns:xlink="http://www.w3.org/1999/xlink" content-type="dwc:verbatimCoordinates" xlink:type="simple"><named-content content-type="geo-json" specific-use="{&#34;type&#34;:&#34;Point&#34;,&#34;coordinates&#34;:[52.671944,35.711389]}" id="NCID0E52DI" xlink:type="simple">35°42'41"N, 52°40'19"E</named-content></named-content>, S. Eagderi &amp; A. Jouladeh-Roudbar, September 2014. – <italic><tp:taxon-name><tp:taxon-name-part taxon-name-part-type="genus" reg="Capoeta">Capoeta</tp:taxon-name-part> <tp:taxon-name-part taxon-name-part-type="species" reg="buhsei">buhsei</tp:taxon-name-part></tp:taxon-name></italic>: IMNRF-UT-1075, 12. 103.9–211.8 mm <abbrev xmlns:xlink="http://www.w3.org/1999/xlink" xlink:title="standard length" id="ABBRID0EO3DI" xlink:type="simple">SL</abbrev>, Iran: Markazi prov.: Tafresh town, at Khalife kandy village, Mazlaghan Chay River, Namak basin, <named-content xmlns:xlink="http://www.w3.org/1999/xlink" content-type="dwc:verbatimCoordinates" xlink:type="simple"><named-content content-type="geo-json" specific-use="{&#34;type&#34;:&#34;Point&#34;,&#34;coordinates&#34;:[49.947222,34.759444]}" id="NCID0EV3DI" xlink:type="simple">34°45'34"N, 49°56'50"E</named-content></named-content>, Nov 2016, A. Rahmani, M. A. Jahazi, R. Rahbar-zare, A. Jouladeh-Roudbar. – <italic><tp:taxon-name><tp:taxon-name-part taxon-name-part-type="genus" reg="Capoeta">Capoeta</tp:taxon-name-part> <tp:taxon-name-part taxon-name-part-type="species" reg="capoeta">capoeta</tp:taxon-name-part></tp:taxon-name></italic>: IMNRF-UT-1067, 15. 66–157 mm <abbrev xmlns:xlink="http://www.w3.org/1999/xlink" xlink:title="standard length" id="ABBRID0EF4DI" xlink:type="simple">SL</abbrev>, Iran: Tabriz prov.: Near Ajab shir city, Ghale Chay River, Urmia Lake basin, <named-content xmlns:xlink="http://www.w3.org/1999/xlink" content-type="dwc:verbatimCoordinates" xlink:type="simple"><named-content content-type="geo-json" specific-use="{&#34;type&#34;:&#34;Point&#34;,&#34;coordinates&#34;:[45.999167,37.490278]}" id="NCID0EM4DI" xlink:type="simple">37°29'25"N, <!--PageBreak-->45°59'57"E</named-content></named-content>, Nov 2016, T. Hosseinpour, M. Ahmadian &amp; A. Jouladeh-Roudbar. – <italic><tp:taxon-name><tp:taxon-name-part taxon-name-part-type="genus" reg="Capoeta">Capoeta</tp:taxon-name-part> <tp:taxon-name-part taxon-name-part-type="species" reg="coadi">coadi</tp:taxon-name-part></tp:taxon-name></italic>: IMNRF-UT- 1074, 15. 125.7–194.7 mm <abbrev xmlns:xlink="http://www.w3.org/1999/xlink" xlink:title="standard length" id="ABBRID0E64DI" xlink:type="simple">SL</abbrev>, Iran: Chaharmahal and Bakhtiari prov.: Near Joneghan town, at Darkesh varkesh village, Behesht Abad River, Tigris basin, <named-content xmlns:xlink="http://www.w3.org/1999/xlink" content-type="dwc:verbatimCoordinates" xlink:type="simple"><named-content content-type="geo-json" specific-use="{&#34;type&#34;:&#34;Point&#34;,&#34;coordinates&#34;:[50.665000,32.089444]}" id="NCID0EG5DI" xlink:type="simple">32°05'22"N, 50°39'54"E</named-content></named-content>, Aug 2016, T. Hosseinpour, A. Soleymani &amp; A. Jouladeh-Roudbar. – <italic><tp:taxon-name><tp:taxon-name-part taxon-name-part-type="genus" reg="Capoeta">Capoeta</tp:taxon-name-part> <tp:taxon-name-part taxon-name-part-type="species" reg="fusca">fusca</tp:taxon-name-part></tp:taxon-name></italic>: IMNRF-UT-1065, 8. 46–121 mm <abbrev xmlns:xlink="http://www.w3.org/1999/xlink" xlink:title="standard length" id="ABBRID0EW5DI" xlink:type="simple">SL</abbrev>, Iran: North Khorasan prov.: Near Farooj town, at segonbadan village, Qanat-e Segonbadan, Hari basin, <named-content xmlns:xlink="http://www.w3.org/1999/xlink" content-type="dwc:verbatimCoordinates" xlink:type="simple"><named-content content-type="geo-json" specific-use="{&#34;type&#34;:&#34;Point&#34;,&#34;coordinates&#34;:[58.133611,37.246111]}" id="NCID0E45DI" xlink:type="simple">37°14'46"N, 58°08'01"E</named-content></named-content>, Jun 2016, S. Eagderi &amp; A. Jouladeh-Roudbar. – <italic><tp:taxon-name><tp:taxon-name-part taxon-name-part-type="genus" reg="Capoeta">Capoeta</tp:taxon-name-part> <tp:taxon-name-part taxon-name-part-type="species" reg="heratensis">heratensis</tp:taxon-name-part></tp:taxon-name></italic>: IMNRF-UT-1064, 15. 116–161 mm <abbrev xmlns:xlink="http://www.w3.org/1999/xlink" xlink:title="standard length" id="ABBRID0EN6DI" xlink:type="simple">SL</abbrev>, Iran: Khorasan-e Razavi prov.: Near Sarakhs, at Pole-e Khaton, Hari River, Hari basin, <named-content xmlns:xlink="http://www.w3.org/1999/xlink" content-type="dwc:verbatimCoordinates" xlink:type="simple"><named-content content-type="geo-json" specific-use="{&#34;type&#34;:&#34;Point&#34;,&#34;coordinates&#34;:[61.147500,35.947500]}" id="NCID0EU6DI" xlink:type="simple">35°56'51"N, 61°08'51"E</named-content></named-content>, Jun 2016, S. Eagderi &amp; A. Jouladeh-Roudbar. – <italic><tp:taxon-name><tp:taxon-name-part taxon-name-part-type="genus" reg="Capoeta">Capoeta</tp:taxon-name-part> <tp:taxon-name-part taxon-name-part-type="species" reg="trutta">trutta</tp:taxon-name-part></tp:taxon-name></italic>: IMNRF-UT- 1073, 15. 54.1–165.2 mm <abbrev xmlns:xlink="http://www.w3.org/1999/xlink" xlink:title="standard length" id="ABBRID0EFAAK" xlink:type="simple">SL</abbrev>, Iran: Kermanshah prov.: Songhor to Satar road, Tape Esmail village, Gavehroud River, Tigris basin, <named-content xmlns:xlink="http://www.w3.org/1999/xlink" content-type="dwc:verbatimCoordinates" xlink:type="simple"><named-content content-type="geo-json" specific-use="{&#34;type&#34;:&#34;Point&#34;,&#34;coordinates&#34;:[47.213611,34.933611]}" id="NCID0EMAAK" xlink:type="simple">34°56'01"N, 47°12'49"E</named-content></named-content>, Aug 2016, T. Hosseinpour, A. Soleymani &amp; A. Jouladeh-Roudbar. – <italic><tp:taxon-name><tp:taxon-name-part taxon-name-part-type="genus" reg="Capoeta">Capoeta</tp:taxon-name-part> <tp:taxon-name-part taxon-name-part-type="species" reg="umbla">umbla</tp:taxon-name-part></tp:taxon-name></italic>: IMNRF-UT-1077, 15. 107.3–175.9 mm <abbrev xmlns:xlink="http://www.w3.org/1999/xlink" xlink:title="standard length" id="ABBRID0E3AAK" xlink:type="simple">SL</abbrev>, Iran: Kurdistan prov.: Near Sardasht town, Barisu village, Little Zab River, Tigris, <named-content xmlns:xlink="http://www.w3.org/1999/xlink" content-type="dwc:verbatimCoordinates" xlink:type="simple"><named-content content-type="geo-json" specific-use="{&#34;type&#34;:&#34;Point&#34;,&#34;coordinates&#34;:[45.538056,36.146667]}" id="NCID0EDBAK" xlink:type="simple">36°08'48"N, 45°32'17"E</named-content></named-content>, May 2016, S. Eagderi, H. Porbagher, P. Jalili &amp; A. Jouladeh-Roudbar.</p><fig id="F11" position="float" orientation="portrait"><label>Figure 11.</label><caption><p>Principal component analysis of relative morphometric characters of the <italic><tp:taxon-name><tp:taxon-name-part taxon-name-part-type="genus" reg="Capoeta">Capoeta</tp:taxon-name-part> <tp:taxon-name-part taxon-name-part-type="species" reg="razii">razii</tp:taxon-name-part></tp:taxon-name></italic> sp. n. (+) <italic><tp:taxon-name><tp:taxon-name-part taxon-name-part-type="genus" reg="Capoeta">C.</tp:taxon-name-part> <tp:taxon-name-part taxon-name-part-type="species" reg="fusca">fusca</tp:taxon-name-part></tp:taxon-name></italic> (•) and <italic><tp:taxon-name><tp:taxon-name-part taxon-name-part-type="genus" reg="Capoeta">C.</tp:taxon-name-part> <tp:taxon-name-part taxon-name-part-type="species" reg="capoeta">capoeta</tp:taxon-name-part></tp:taxon-name></italic> (◾) populations.</p></caption><graphic xmlns:xlink="http://www.w3.org/1999/xlink" xlink:href="zookeys-682-137-g011.jpg" position="float" orientation="portrait" xlink:type="simple" id="oo_143556.jpg"/></fig><fig id="F12" position="float" orientation="portrait"><label>Figure 12.</label><caption><p>Correspondence analysis of meristic characters of the <italic><tp:taxon-name><tp:taxon-name-part taxon-name-part-type="genus" reg="Capoeta">Capoeta</tp:taxon-name-part> <tp:taxon-name-part taxon-name-part-type="species" reg="razii">razii</tp:taxon-name-part></tp:taxon-name></italic> sp. n. (+) <italic><tp:taxon-name><tp:taxon-name-part taxon-name-part-type="genus" reg="Capoeta">C.</tp:taxon-name-part> <tp:taxon-name-part taxon-name-part-type="species" reg="fusca">fusca</tp:taxon-name-part></tp:taxon-name></italic> (•) and <italic><tp:taxon-name><tp:taxon-name-part taxon-name-part-type="genus" reg="Capoeta">C.</tp:taxon-name-part> <tp:taxon-name-part taxon-name-part-type="species" reg="capoeta">capoeta</tp:taxon-name-part></tp:taxon-name></italic> (◾) populations.</p></caption><graphic xmlns:xlink="http://www.w3.org/1999/xlink" xlink:href="zookeys-682-137-g012.jpg" position="float" orientation="portrait" xlink:type="simple" id="oo_143557.jpg"/></fig></tp:treatment-sec><ref-list><ref id="B27"><mixed-citation xmlns:xlink="http://www.w3.org/1999/xlink" xlink:type="simple">
          <person-group><name name-style="western"><surname>Zareian</surname><given-names>H</given-names></name><name name-style="western"><surname>Esmaeili</surname><given-names>H</given-names></name><name name-style="western"><surname>Freyhof</surname><given-names>J</given-names></name></person-group> (<year>2016</year>) <article-title><italic><tp:taxon-name><tp:taxon-name-part taxon-name-part-type="genus">Capoeta</tp:taxon-name-part> <tp:taxon-name-part taxon-name-part-type="species">anamisensis</tp:taxon-name-part></tp:taxon-name></italic>, a new species from the Minab and Hasan Langhi River drainages in Iran (<tp:taxon-name><tp:taxon-name-part taxon-name-part-type="subclass">Teleostei</tp:taxon-name-part></tp:taxon-name>: <tp:taxon-name><tp:taxon-name-part taxon-name-part-type="family">Cyprinidae</tp:taxon-name-part></tp:taxon-name>).</article-title> <source>Zootaxa</source> <volume>4083</volume>: <fpage>126</fpage>–<lpage>142</lpage>. <ext-link xlink:type="simple" ext-link-type="doi" xlink:href="10.11646/zootaxa.4083.1.7">https://doi.org/10.11646/zootaxa.4083.1.7</ext-link></mixed-citation></ref><ref id="B25"><mixed-citation xmlns:xlink="http://www.w3.org/1999/xlink" xlink:type="simple">
          <person-group><name name-style="western"><surname>Turan</surname><given-names>D</given-names></name><name name-style="western"><surname>Kottelat</surname><given-names>M</given-names></name><name name-style="western"><surname>Ekmekci</surname><given-names>FG</given-names></name><name name-style="western"><surname>Imamoglu</surname><given-names>HO</given-names></name></person-group> (<year>2006</year>) <article-title>A review of <italic><tp:taxon-name><tp:taxon-name-part taxon-name-part-type="genus">Capoeta</tp:taxon-name-part> <tp:taxon-name-part taxon-name-part-type="species">tinca</tp:taxon-name-part></tp:taxon-name></italic>, with descriptions of two new species from Turkey (<tp:taxon-name><tp:taxon-name-part taxon-name-part-type="subclass">Teleostei</tp:taxon-name-part></tp:taxon-name>: <tp:taxon-name><tp:taxon-name-part taxon-name-part-type="family">Cyprinidae</tp:taxon-name-part></tp:taxon-name>).</article-title> <source>Revue Suisse de Zoologie</source> <volume>113</volume>(<issue>2</issue>): <fpage>421</fpage>–<lpage>436</lpage>. <ext-link xlink:type="simple" ext-link-type="doi" xlink:href="10.5962/bhl.part.80358">https://doi.org/10.5962/bhl.part.80358</ext-link></mixed-citation></ref><ref id="B2"><mixed-citation xmlns:xlink="http://www.w3.org/1999/xlink" xlink:type="simple">
          <person-group><name name-style="western"><surname>Alwan</surname><given-names>N</given-names></name><name name-style="western"><surname>Zareian</surname><given-names>H</given-names></name><name name-style="western"><surname>Esmaeili</surname><given-names>HR</given-names></name></person-group> (<year>2016</year>) <article-title><italic><tp:taxon-name><tp:taxon-name-part taxon-name-part-type="genus">Capoeta</tp:taxon-name-part> <tp:taxon-name-part taxon-name-part-type="species">coadi</tp:taxon-name-part></tp:taxon-name></italic>, a new species of cyprinid fish from the Karun River drainage, Iran based on morphological and molecular evidences (<tp:taxon-name><tp:taxon-name-part taxon-name-part-type="subclass">Teleostei</tp:taxon-name-part></tp:taxon-name>, <tp:taxon-name><tp:taxon-name-part taxon-name-part-type="family">Cyprinidae</tp:taxon-name-part></tp:taxon-name>).</article-title> <source>ZooKeys</source> <volume>572</volume>: <fpage>155</fpage>–<lpage>180</lpage>. <ext-link xlink:type="simple" ext-link-type="doi" xlink:href="10.3897/zookeys.572.7377">https://doi.org/10.3897/zookeys.572.7377</ext-link></mixed-citation></ref><ref id="B13"><mixed-citation xmlns:xlink="http://www.w3.org/1999/xlink" xlink:type="simple">
          <person-group><name name-style="western"><surname>Güldenstädt</surname><given-names>JA von</given-names></name></person-group> (<year>1773</year>) <article-title><italic><tp:taxon-name><tp:taxon-name-part taxon-name-part-type="genus">Cyprinus</tp:taxon-name-part> <tp:taxon-name-part taxon-name-part-type="species">capoeta</tp:taxon-name-part></tp:taxon-name></italic> et <italic><tp:taxon-name><tp:taxon-name-part taxon-name-part-type="genus">Cyprinus</tp:taxon-name-part> <tp:taxon-name-part taxon-name-part-type="species">mursa</tp:taxon-name-part></tp:taxon-name></italic>.</article-title> <source>Novi Commentarii Academiae Scientiarum Imperialis Petropolitanae</source> <volume>17</volume>: <fpage>507</fpage>–<lpage>521</lpage></mixed-citation></ref></ref-list></tp:taxon-treatment>
